# Supplementary material for: Electrosensory neural responses to natural electro-communication stimuli are distributed along a continuum
Source: PLoS One. 2017 Apr 6;12(4):e0175322. doi: 10.1371/journal.pone.0175322 (PMC5383285; doi:10.1371/journal.pone.0175322)
Supplement: S1 File — Please see “readme.txt” file for more information. (ZIP) [file pone.0175322.s005.zip]

Archive with 7 entries (6 files):
- DATA.mat
- __MACOSX/
- __MACOSX/._DATA.mat
- DATA.xlsx
- __MACOSX/._DATA.xlsx
- readme.txt
- __MACOSX/._readme.txt
