# Supplementary material for: Electrosensory neural responses to natural electro-communication stimuli are distributed along a continuum
Source: PLoS One. 2017 Apr 6;12(4):e0175322. doi: 10.1371/journal.pone.0175322 (PMC5383285; doi:10.1371/journal.pone.0175322)
Supplement: S1 File — Please see “readme.txt” file for more information. (ZIP) [file pone.0175322.s005.zip › DATA.xlsx]

## Sheet: Sheet1
On	Baseline Firing Rate	Beat	Beat	All Chirp Phases	All Chirp Phases
Superficial	11.1922	Time	Firing Rate (Hz)	Time	Firing Rate (Hz)
		0.0001	3.125	0.0001	0
		0.0006	3.125	0.0006	0
		0.0011	4.16667	0.0011	0
		0.0016	4.16667	0.0016	0
		0.0021	4.16667	0.0021	0
		0.0026	4.16667	0.0026	0
		0.0031	4.16667	0.0031	0
		0.0036	5.20833	0.0036	0
		0.0041	4.16667	0.0041	0
		0.0046	5.20833	0.0046	0
		0.0051	5.20833	0.0051	0
		0.0056	5.20833	0.0056	0
		0.0061	8.33333	0.0061	0
		0.0066	8.33333	0.0066	0
		0.0071	7.29167	0.0071	0
		0.0076	9.375	0.0076	0
		0.0081	9.375	0.0081	0
		0.0086	8.33333	0.0086	0
		0.0091	9.375	0.0091	0
		0.0096	9.375	0.0096	0
		0.0101	11.4583	0.0101	0
		0.0106	11.4583	0.0106	0
		0.0111	11.4583	0.0111	0
		0.0116	12.5	0.0116	0
		0.0121	11.4583	0.0121	0
		0.0126	13.5417	0.0126	0
		0.0131	15.625	0.0131	0
		0.0136	12.5	0.0136	0
		0.0141	13.5417	0.0141	0
		0.0146	16.6667	0.0146	0
		0.0151	18.75	0.0151	0
		0.0156	18.75	0.0156	0
		0.0161	16.6667	0.0161	8.33333
		0.0166	15.625	0.0166	8.33333
		0.0171	17.7083	0.0171	8.33333
		0.0176	18.75	0.0176	8.33333
		0.0181	16.6667	0.0181	16.6667
		0.0186	16.6667	0.0186	16.6667
		0.0191	15.625	0.0191	16.6667
		0.0196	16.6667	0.0196	16.6667
		0.0201	17.7083	0.0201	25
		0.0206	16.6667	0.0206	33.3333
		0.0211	16.6667	0.0211	33.3333
		0.0216	16.6667	0.0216	33.3333
		0.0221	17.7083	0.0221	25
		0.0226	17.7083	0.0226	25
		0.0231	16.6667	0.0231	25
		0.0236	18.75	0.0236	33.3333
		0.0241	18.75	0.0241	25
		0.0246	17.7083	0.0246	25
		0.0251	17.7083	0.0251	25
		0.0256	16.6667	0.0256	25
		0.0261	15.625	0.0261	16.6667
		0.0266	13.5417	0.0266	16.6667
		0.0271	10.4167	0.0271	16.6667
		0.0276	9.375	0.0276	16.6667
		0.0281	10.4167	0.0281	16.6667
		0.0286	11.4583	0.0286	16.6667
		0.0291	10.4167	0.0291	16.6667
		0.0296	6.25	0.0296	16.6667
		0.0301	7.29167	0.0301	16.6667
		0.0306	7.29167	0.0306	16.6667
		0.0311	7.29167	0.0311	16.6667
		0.0316	7.29167	0.0316	16.6667
		0.0321	6.25	0.0321	25
		0.0326	7.29167	0.0326	16.6667
		0.0331	7.29167	0.0331	16.6667
		0.0336	7.29167	0.0336	16.6667
		0.0341	6.25	0.0341	16.6667
		0.0346	5.20833	0.0346	25
		0.0351	5.20833	0.0351	25
		0.0356	5.20833	0.0356	16.6667
		0.0361	5.20833	0.0361	16.6667
		0.0366	4.16667	0.0366	25
		0.0371	3.125	0.0371	25
		0.0376	4.16667	0.0376	25
		0.0381	4.16667	0.0381	16.6667
		0.0386	3.125	0.0386	16.6667
		0.0391	4.16667	0.0391	16.6667
		0.0396	6.25	0.0396	16.6667
		0.0401	7.29167	0.0401	25
		0.0406	8.33333	0.0406	16.6667
		0.0411	8.33333	0.0411	16.6667
		0.0416	8.33333	0.0416	16.6667
		0.0421	8.33333	0.0421	16.6667
		0.0426	9.375	0.0426	8.33333
		0.0431	10.4167	0.0431	8.33333
		0.0436	10.4167	0.0436	16.6667
		0.0441	10.4167	0.0441	16.6667
		0.0446	10.4167	0.0446	16.6667
		0.0451	11.4583	0.0451	16.6667
		0.0456	9.375	0.0456	16.6667
		0.0461	7.29167	0.0461	33.3333
		0.0466	7.29167	0.0466	33.3333
		0.0471	8.33333	0.0471	41.6667
		0.0476	11.4583	0.0476	50
		0.0481	11.4583	0.0481	58.3333
		0.0486	11.4583	0.0486	58.3333
		0.0491	10.4167	0.0491	58.3333
		0.0496	10.4167	0.0496	50
		0.0501	10.4167	0.0501	50
		0.0506	10.4167	0.0506	58.3333
		0.0511	8.33333	0.0511	66.6667
		0.0516	9.375	0.0516	66.6667
		0.0521	9.375	0.0521	41.6667
		0.0526	9.375	0.0526	41.6667
		0.0531	8.33333	0.0531	41.6667
		0.0536	5.20833	0.0536	41.6667
		0.0541	4.16667	0.0541	33.3333
		0.0546	4.16667	0.0546	33.3333
		0.0551	5.20833	0.0551	33.3333
		0.0556	4.16667	0.0556	33.3333
		0.0561	6.25	0.0561	33.3333
		0.0566	6.25	0.0566	33.3333
		0.0571	6.25	0.0571	25
		0.0576	5.20833	0.0576	33.3333
		0.0581	6.25	0.0581	33.3333
		0.0586	7.29167	0.0586	41.6667
		0.0591	8.33333	0.0591	33.3333
		0.0596	10.4167	0.0596	25
		0.0601	10.4167	0.0601	25
		0.0606	11.4583	0.0606	25
		0.0611	10.4167	0.0611	33.3333
		0.0616	15.625	0.0616	41.6667
		0.0621	14.5833	0.0621	41.6667
		0.0626	14.5833	0.0626	33.3333
		0.0631	14.5833	0.0631	41.6667
		0.0636	14.5833	0.0636	33.3333
		0.0641	13.5417	0.0641	33.3333
		0.0646	12.5	0.0646	25
		0.0651	11.4583	0.0651	25
		0.0656	10.4167	0.0656	25
		0.0661	10.4167	0.0661	25
		0.0666	8.33333	0.0666	25
		0.0671	8.33333	0.0671	16.6667
		0.0676	3.125	0.0676	8.33333
		0.0681	2.08333	0.0681	8.33333
		0.0686	3.125	0.0686	16.6667
		0.0691	4.16667	0.0691	8.33333
		0.0696	7.29167	0.0696	8.33333
		0.0701	7.29167	0.0701	8.33333
		0.0706	7.29167	0.0706	8.33333
		0.0711	8.33333	0.0711	8.33333
		0.0716	8.33333	0.0716	8.33333
		0.0721	9.375	0.0721	8.33333
		0.0726	10.4167	0.0726	8.33333
		0.0731	11.4583	0.0731	16.6667
		0.0736	12.5	0.0736	25
		0.0741	13.5417	0.0741	25
		0.0746	12.5	0.0746	25
		0.0751	11.4583	0.0751	25
		0.0756	8.33333	0.0756	25
		0.0761	8.33333	0.0761	33.3333
		0.0766	7.29167	0.0766	33.3333
		0.0771	8.33333	0.0771	33.3333
		0.0776	8.33333	0.0776	33.3333
		0.0781	8.33333	0.0781	33.3333
		0.0786	7.29167	0.0786	33.3333
		0.0791	6.25	0.0791	25
		0.0796	7.29167	0.0796	16.6667
		0.0801	6.25	0.0801	25
		0.0806	8.33333	0.0806	16.6667
		0.0811	9.375	0.0811	16.6667
		0.0816	10.4167	0.0816	16.6667
		0.0821	11.4583	0.0821	8.33333
		0.0826	12.5	0.0826	8.33333
		0.0831	12.5	0.0831	8.33333
		0.0836	14.5833	0.0836	8.33333
		0.0841	14.5833	0.0841	8.33333
		0.0846	14.5833	0.0846	8.33333
		0.0851	15.625	0.0851	8.33333
		0.0856	15.625	0.0856	8.33333
		0.0861	16.6667	0.0861	0
		0.0866	14.5833	0.0866	0
		0.0871	13.5417	0.0871	0
		0.0876	13.5417	0.0876	0
		0.0881	13.5417	0.0881	0
		0.0886	16.6667	0.0886	0
		0.0891	14.5833	0.0891	0
		0.0896	13.5417	0.0896	0
		0.0901	13.5417	0.0901	0
		0.0906	15.625	0.0906	0
		0.0911	15.625	0.0911	0
		0.0916	13.5417	0.0916	0
		0.0921	12.5	0.0921	0
		0.0926	15.625	0.0926	0
		0.0931	16.6667	0.0931	0
		0.0936	16.6667	0.0936	0
		0.0941	16.6667	0.0941	0
		0.0946	14.5833	0.0946	0
		0.0951	16.6667	0.0951	0
		0.0956	15.625	0.0956	8.33333
		0.0961	15.625	0.0961	8.33333
		0.0966	17.7083	0.0966	8.33333
		0.0971	19.7917	0.0971	8.33333
		0.0976	19.7917	0.0976	8.33333
		0.0981	20.8333	0.0981	8.33333
		0.0986	18.75	0.0986	8.33333
		0.0991	17.7083	0.0991	8.33333
		0.0996	17.7083	0.0996	8.33333
		0.1001	18.75	0.1001	8.33333
		0.1006	17.7083	0.1006	8.33333
		0.1011	17.7083	0.1011	8.33333
		0.1016	16.6667	0.1016	0
		0.1021	16.6667	0.1021	0
		0.1026	12.5	0.1026	0
		0.1031	10.4167	0.1031	0
		0.1036	11.4583	0.1036	0
		0.1041	11.4583	0.1041	0
		0.1046	12.5	0.1046	0
		0.1051	14.5833	0.1051	0
		0.1056	13.5417	0.1056	0
		0.1061	12.5	0.1061	0
		0.1066	12.5	0.1066	0
		0.1071	10.4167	0.1071	0
		0.1076	10.4167	0.1076	0
		0.1081	10.4167	0.1081	0
		0.1086	11.4583	0.1086	0
		0.1091	13.5417	0.1091	0
		0.1096	12.5	0.1096	0
		0.1101	12.5	0.1101	0
		0.1106	11.4583	0.1106	0
		0.1111	9.375	0.1111	0
		0.1116	10.4167	0.1116	8.33333
		0.1121	11.4583	0.1121	8.33333
		0.1126	10.4167	0.1126	8.33333
		0.1131	11.4583	0.1131	8.33333
		0.1136	13.5417	0.1136	8.33333
		0.1141	13.5417	0.1141	8.33333
		0.1146	13.5417	0.1146	8.33333
		0.1151	10.4167	0.1151	8.33333
		0.1156	10.4167	0.1156	8.33333
		0.1161	10.4167	0.1161	8.33333
		0.1166	10.4167	0.1166	16.6667
		0.1171	10.4167	0.1171	16.6667
		0.1176	9.375	0.1176	8.33333
		0.1181	7.29167	0.1181	8.33333
		0.1186	7.29167	0.1186	8.33333
		0.1191	7.29167	0.1191	8.33333
		0.1196	6.25	0.1196	8.33333
		0.1201	6.25	0.1201	16.6667
		0.1206	5.20833	0.1206	16.6667
		0.1211	5.20833	0.1211	16.6667
		0.1216	7.29167	0.1216	33.3333
		0.1221	6.25	0.1221	33.3333
		0.1226	5.20833	0.1226	25
		0.1231	5.20833	0.1231	33.3333
		0.1236	6.25	0.1236	50
		0.1241	7.29167	0.1241	50
		0.1246	7.29167	0.1246	50
		0.1251	8.33333	0.1251	50
		0.1256	8.33333	0.1256	50
		0.1261	8.33333	0.1261	41.6667
		0.1266	9.375	0.1266	41.6667
		0.1271	9.375	0.1271	50
		0.1276	8.33333	0.1276	33.3333
		0.1281	8.33333	0.1281	33.3333
		0.1286	8.33333	0.1286	33.3333
		0.1291	8.33333	0.1291	25
		0.1296	9.375	0.1296	8.33333
		0.1301	8.33333	0.1301	8.33333
		0.1306	9.375	0.1306	8.33333
		0.1311	7.29167	0.1311	8.33333
		0.1316	6.25	0.1316	8.33333
		0.1321	7.29167	0.1321	16.6667
		0.1326	8.33333	0.1326	16.6667
		0.1331	9.375	0.1331	8.33333
		0.1336	8.33333	0.1336	16.6667
		0.1341	9.375	0.1341	16.6667
		0.1346	9.375	0.1346	16.6667
		0.1351	10.4167	0.1351	16.6667
		0.1356	8.33333	0.1356	16.6667
		0.1361	8.33333	0.1361	16.6667
		0.1366	7.29167	0.1366	25
		0.1371	7.29167	0.1371	25
		0.1376	8.33333	0.1376	25
		0.1381	7.29167	0.1381	33.3333
		0.1386	6.25	0.1386	33.3333
		0.1391	5.20833	0.1391	33.3333
		0.1396	5.20833	0.1396	25
		0.1401	4.16667	0.1401	25
		0.1406	4.16667	0.1406	25
		0.1411	3.125	0.1411	25
		0.1416	3.125	0.1416	25
		0.1421	3.125	0.1421	25
		0.1426	4.16667	0.1426	16.6667
		0.1431	4.16667	0.1431	16.6667
		0.1436	3.125	0.1436	16.6667
		0.1441	4.16667	0.1441	0
		0.1446	4.16667	0.1446	0
		0.1451	4.16667	0.1451	8.33333
		0.1456	4.16667	0.1456	8.33333
		0.1461	4.16667	0.1461	8.33333
		0.1466	5.20833	0.1466	8.33333
		0.1471	6.25	0.1471	8.33333
		0.1476	6.25	0.1476	8.33333
		0.1481	6.25	0.1481	8.33333
		0.1486	5.20833	0.1486	8.33333
		0.1491	5.20833	0.1491	8.33333
		0.1496	6.25	0.1496	8.33333
		0.1501	4.16667	0.1501	8.33333
		0.1506	3.125	0.1506	8.33333
		0.1511	3.125	0.1511	0
		0.1516	4.16667	0.1516	0
		0.1521	7.29167	0.1521	0
		0.1526	7.29167	0.1526	0
		0.1531	6.25	0.1531	8.33333
		0.1536	6.25	0.1536	8.33333
		0.1541	6.25	0.1541	8.33333
		0.1546	6.25	0.1546	8.33333
		0.1551	6.25	0.1551	16.6667
		0.1556	5.20833	0.1556	16.6667
		0.1561	5.20833	0.1561	16.6667
		0.1566	5.20833	0.1566	16.6667
		0.1571	5.20833	0.1571	16.6667
		0.1576	6.25	0.1576	16.6667
		0.1581	4.16667	0.1581	16.6667
		0.1586	3.125	0.1586	16.6667
		0.1591	3.125	0.1591	8.33333
		0.1596	4.16667	0.1596	8.33333
		0.1601	4.16667	0.1601	8.33333
		0.1606	4.16667	0.1606	8.33333
		0.1611	5.20833	0.1611	0
		0.1616	5.20833	0.1616	0
		0.1621	5.20833	0.1621	0
		0.1626	5.20833	0.1626	0
		0.1631	5.20833	0.1631	0
		0.1636	3.125	0.1636	0
		0.1641	3.125	0.1641	8.33333
		0.1646	4.16667	0.1646	8.33333
		0.1651	4.16667	0.1651	8.33333
		0.1656	4.16667	0.1656	8.33333
		0.1661	4.16667	0.1661	8.33333
		0.1666	5.20833	0.1666	8.33333
		0.1671	5.20833	0.1671	8.33333
		0.1676	5.20833	0.1676	8.33333
		0.1681	6.25	0.1681	8.33333
		0.1686	6.25	0.1686	16.6667
		0.1691	6.25	0.1691	16.6667
		0.1696	7.29167	0.1696	16.6667
		0.1701	6.25	0.1701	8.33333
		0.1706	6.25	0.1706	8.33333
		0.1711	6.25	0.1711	8.33333
		0.1716	6.25	0.1716	8.33333
		0.1721	6.25	0.1721	8.33333
		0.1726	5.20833	0.1726	8.33333
		0.1731	4.16667	0.1731	16.6667
		0.1736	6.25	0.1736	16.6667
		0.1741	5.20833	0.1741	16.6667
		0.1746	5.20833	0.1746	16.6667
		0.1751	5.20833	0.1751	16.6667
		0.1756	4.16667	0.1756	16.6667
		0.1761	4.16667	0.1761	16.6667
		0.1766	3.125	0.1766	25
		0.1771	4.16667	0.1771	25
		0.1776	3.125	0.1776	25
		0.1781	3.125	0.1781	25
		0.1786	4.16667	0.1786	25
		0.1791	6.25	0.1791	16.6667
		0.1796	4.16667	0.1796	16.6667
		0.1801	4.16667	0.1801	16.6667
		0.1806	5.20833	0.1806	8.33333
		0.1811	5.20833	0.1811	8.33333
		0.1816	5.20833	0.1816	8.33333
		0.1821	5.20833	0.1821	8.33333
		0.1826	5.20833	0.1826	0
		0.1831	4.16667	0.1831	8.33333
		0.1836	5.20833	0.1836	16.6667
		0.1841	7.29167	0.1841	16.6667
		0.1846	7.29167	0.1846	16.6667
		0.1851	5.20833	0.1851	25
		0.1856	6.25	0.1856	25
		0.1861	6.25	0.1861	25
		0.1866	5.20833	0.1866	25
		0.1871	5.20833	0.1871	25
		0.1876	5.20833	0.1876	25
		0.1881	5.20833	0.1881	25
		0.1886	5.20833	0.1886	25
		0.1891	6.25	0.1891	16.6667
		0.1896	6.25	0.1896	8.33333
		0.1901	5.20833	0.1901	16.6667
		0.1906	4.16667	0.1906	16.6667
		0.1911	5.20833	0.1911	8.33333
		0.1916	5.20833	0.1916	8.33333
		0.1921	5.20833	0.1921	8.33333
		0.1926	6.25	0.1926	16.6667
		0.1931	6.25	0.1931	16.6667
		0.1936	6.25	0.1936	16.6667
		0.1941	6.25	0.1941	25
		0.1946	6.25	0.1946	25
		0.1951	5.20833	0.1951	25
		0.1956	5.20833	0.1956	25
		0.1961	4.16667	0.1961	16.6667
		0.1966	5.20833	0.1966	16.6667
		0.1971	4.16667	0.1971	16.6667
		0.1976	3.125	0.1976	16.6667
		0.1981	4.16667	0.1981	16.6667
		0.1986	3.125	0.1986	8.33333
		0.1991	3.125	0.1991	8.33333
		0.1996	3.125	0.1996	16.6667
				0.2001	8.33333
				0.2006	8.33333
				0.2011	16.6667
				0.2016	16.6667
				0.2021	16.6667
				0.2026	16.6667
				0.2031	16.6667
				0.2036	16.6667
				0.2041	16.6667
				0.2046	16.6667
				0.2051	16.6667
				0.2056	8.33333
				0.2061	8.33333
				0.2066	8.33333
				0.2071	0
				0.2076	0
				0.2081	0
				0.2086	0
				0.2091	8.33333
				0.2096	8.33333
				0.2101	8.33333
				0.2106	8.33333
				0.2111	8.33333
				0.2116	8.33333
				0.2121	8.33333
				0.2126	8.33333
				0.2131	8.33333
				0.2136	8.33333
				0.2141	8.33333
				0.2146	16.6667
				0.2151	16.6667
				0.2156	16.6667
				0.2161	16.6667
				0.2166	16.6667
				0.2171	16.6667
				0.2176	16.6667
				0.2181	16.6667
				0.2186	16.6667
				0.2191	25
				0.2196	25
				0.2201	25
				0.2206	16.6667
				0.2211	8.33333
				0.2216	8.33333
				0.2221	8.33333
				0.2226	8.33333
				0.2231	8.33333
				0.2236	8.33333
				0.2241	16.6667
				0.2246	16.6667
				0.2251	8.33333
				0.2256	8.33333
				0.2261	8.33333
				0.2266	8.33333
				0.2271	16.6667
				0.2276	16.6667
				0.2281	16.6667
				0.2286	16.6667
				0.2291	16.6667
				0.2296	16.6667
				0.2301	8.33333
				0.2306	8.33333
				0.2311	8.33333
				0.2316	8.33333
				0.2321	8.33333
				0.2326	8.33333
				0.2331	0
				0.2336	0
				0.2341	0
				0.2346	0
				0.2351	0
				0.2356	0
				0.2361	8.33333
				0.2366	8.33333
				0.2371	8.33333
				0.2376	8.33333
				0.2381	8.33333
				0.2386	8.33333
				0.2391	16.6667
				0.2396	16.6667
				0.2401	16.6667
				0.2406	16.6667
				0.2411	16.6667
				0.2416	16.6667
				0.2421	8.33333
				0.2426	8.33333
				0.2431	8.33333
				0.2436	8.33333
				0.2441	8.33333
				0.2446	8.33333
				0.2451	0
				0.2456	0
				0.2461	0
				0.2466	0
				0.2471	0
				0.2476	0
				0.2481	0
				0.2486	0
				0.2491	0
				0.2496	0
				0.2501	0
				0.2506	0
				0.2511	0
				0.2516	0
				0.2521	0
				0.2526	0
				0.2531	0
				0.2536	0
				0.2541	0
				0.2546	0
				0.2551	0
				0.2556	0
				0.2561	0
				0.2566	0
				0.2571	0
				0.2576	0
				0.2581	0
				0.2586	0
				0.2591	0
				0.2596	0
				0.2601	0
				0.2606	0
				0.2611	0
				0.2616	0
				0.2621	0
				0.2626	0
				0.2631	0
				0.2636	0
				0.2641	0
				0.2646	0
				0.2651	0
				0.2656	0
				0.2661	0
				0.2666	0
				0.2671	0
				0.2676	0
				0.2681	0
				0.2686	0
				0.2691	0
				0.2696	0
				0.2701	0
				0.2706	0
				0.2711	0
				0.2716	0
				0.2721	0
				0.2726	0
				0.2731	0
				0.2736	0
				0.2741	0
				0.2746	0
				0.2751	0
				0.2756	0
				0.2761	0
				0.2766	0
				0.2771	0
				0.2776	0
				0.2781	0
				0.2786	0
				0.2791	0
				0.2796	0
				0.2801	0
				0.2806	0
				0.2811	0
				0.2816	0
				0.2821	0
				0.2826	0
				0.2831	0
				0.2836	0
				0.2841	0
				0.2846	0
				0.2851	0
				0.2856	0
				0.2861	0
				0.2866	0
				0.2871	0
				0.2876	0
				0.2881	0
				0.2886	0
				0.2891	0
				0.2896	0
				0.2901	0
				0.2906	0
				0.2911	0
				0.2916	0
				0.2921	0
				0.2926	0
				0.2931	0
				0.2936	0
				0.2941	0
				0.2946	0
				0.2951	0
				0.2956	0
				0.2961	0
				0.2966	0
				0.2971	0
				0.2976	0
				0.2981	0
				0.2986	0
				0.2991	0
				0.2996	0
				0.3001	0
				0.3006	0
				0.3011	0
				0.3016	0
				0.3021	0
				0.3026	0
				0.3031	0
				0.3036	0
				0.3041	0
				0.3046	8.33333
				0.3051	8.33333
				0.3056	8.33333
				0.3061	8.33333
				0.3066	8.33333
				0.3071	8.33333
				0.3076	8.33333
				0.3081	8.33333
				0.3086	8.33333
				0.3091	8.33333
				0.3096	8.33333
				0.3101	8.33333
				0.3106	0
				0.3111	0
				0.3116	0
				0.3121	8.33333
				0.3126	8.33333
				0.3131	8.33333
				0.3136	8.33333
				0.3141	8.33333
				0.3146	8.33333
				0.3151	8.33333
				0.3156	8.33333
				0.3161	8.33333
				0.3166	8.33333
				0.3171	16.6667
				0.3176	16.6667
				0.3181	8.33333
				0.3186	8.33333
				0.3191	8.33333
				0.3196	8.33333
				0.3201	8.33333
				0.3206	16.6667
				0.3211	16.6667
				0.3216	33.3333
				0.3221	33.3333
				0.3226	33.3333
				0.3231	25
				0.3236	25
				0.3241	25
				0.3246	25
				0.3251	25
				0.3256	25
				0.3261	25
				0.3266	16.6667
				0.3271	16.6667
				0.3276	0
				0.3281	0
				0.3286	0
				0.3291	0
				0.3296	0
				0.3301	0
				0.3306	0
				0.3311	0
				0.3316	0
				0.3321	0
				0.3326	8.33333
				0.3331	8.33333
				0.3336	8.33333
				0.3341	8.33333
				0.3346	8.33333
				0.3351	8.33333
				0.3356	8.33333
				0.3361	8.33333
				0.3366	8.33333
				0.3371	8.33333
				0.3376	8.33333
				0.3381	8.33333
				0.3386	0
				0.3391	0
				0.3396	0
				0.3401	0
				0.3406	0
				0.3411	0
				0.3416	0
				0.3421	0
				0.3426	0
				0.3431	0
				0.3436	0
				0.3441	0
				0.3446	8.33333
				0.3451	16.6667
				0.3456	16.6667
				0.3461	16.6667
				0.3466	16.6667
				0.3471	16.6667
				0.3476	16.6667
				0.3481	16.6667
				0.3486	16.6667
				0.3491	16.6667
				0.3496	25
				0.3501	25
				0.3506	16.6667
				0.3511	8.33333
				0.3516	8.33333
				0.3521	8.33333
				0.3526	8.33333
				0.3531	8.33333
				0.3536	16.6667
				0.3541	16.6667
				0.3546	16.6667
				0.3551	16.6667
				0.3556	8.33333
				0.3561	8.33333
				0.3566	8.33333
				0.3571	16.6667
				0.3576	16.6667
				0.3581	25
				0.3586	25
				0.3591	25
				0.3596	16.6667
				0.3601	16.6667
				0.3606	16.6667
				0.3611	16.6667
				0.3616	16.6667
				0.3621	16.6667
				0.3626	16.6667
				0.3631	8.33333
				0.3636	8.33333
				0.3641	0
				0.3646	0
				0.3651	0
				0.3656	0
				0.3661	0
				0.3666	0
				0.3671	0
				0.3676	0
				0.3681	0
				0.3686	0
				0.3691	0
				0.3696	0
				0.3701	0
				0.3706	0
				0.3711	0
				0.3716	0
				0.3721	0
				0.3726	0
				0.3731	0
				0.3736	0
				0.3741	0
				0.3746	0
				0.3751	0
				0.3756	0
				0.3761	0
				0.3766	0
				0.3771	0
				0.3776	0
				0.3781	0
				0.3786	0
				0.3791	0
				0.3796	0
				0.3801	0
				0.3806	0
				0.3811	0
				0.3816	0
				0.3821	0
				0.3826	0
				0.3831	0
				0.3836	0
				0.3841	0
				0.3846	0
				0.3851	0
				0.3856	0
				0.3861	0
				0.3866	0
				0.3871	0
				0.3876	0
				0.3881	8.33333
				0.3886	8.33333
				0.3891	8.33333
				0.3896	8.33333
				0.3901	8.33333
				0.3906	8.33333
				0.3911	8.33333
				0.3916	8.33333
				0.3921	8.33333
				0.3926	16.6667
				0.3931	16.6667
				0.3936	16.6667
				0.3941	8.33333
				0.3946	16.6667
				0.3951	16.6667
				0.3956	16.6667
				0.3961	16.6667
				0.3966	33.3333
				0.3971	33.3333
				0.3976	33.3333
				0.3981	33.3333
				0.3986	25
				0.3991	33.3333
				0.3996	33.3333
				0.4001	41.6667
				0.4006	33.3333
				0.4011	50
				0.4016	50
				0.4021	58.3333
				0.4026	41.6667
				0.4031	50
				0.4036	50
				0.4041	50
				0.4046	58.3333
				0.4051	50
				0.4056	50
				0.4061	41.6667
				0.4066	50
				0.4071	41.6667
				0.4076	50
				0.4081	50
				0.4086	50
				0.4091	50
				0.4096	58.3333
				0.4101	58.3333
				0.4106	50
				0.4111	50
				0.4116	58.3333
				0.4121	58.3333
				0.4126	58.3333
				0.4131	50
				0.4136	41.6667
				0.4141	33.3333
				0.4146	33.3333
				0.4151	25
				0.4156	16.6667
				0.4161	25
				0.4166	33.3333
				0.4171	33.3333
				0.4176	25
				0.4181	25
				0.4186	16.6667
				0.4191	16.6667
				0.4196	16.6667
				0.4201	16.6667
				0.4206	16.6667
				0.4211	16.6667
				0.4216	16.6667
				0.4221	8.33333
				0.4226	0
				0.4231	8.33333
				0.4236	8.33333
				0.4241	16.6667
				0.4246	25
				0.4251	25
				0.4256	25
				0.4261	25
				0.4266	25
				0.4271	33.3333
				0.4276	33.3333
				0.4281	33.3333
				0.4286	33.3333
				0.4291	33.3333
				0.4296	33.3333
				0.4301	25
				0.4306	16.6667
				0.4311	16.6667
				0.4316	16.6667
				0.4321	16.6667
				0.4326	16.6667
				0.4331	16.6667
				0.4336	16.6667
				0.4341	16.6667
				0.4346	25
				0.4351	25
				0.4356	25
				0.4361	33.3333
				0.4366	33.3333
				0.4371	33.3333
				0.4376	33.3333
				0.4381	33.3333
				0.4386	33.3333
				0.4391	25
				0.4396	25
				0.4401	25
				0.4406	16.6667
				0.4411	8.33333
				0.4416	16.6667
				0.4421	8.33333
				0.4426	8.33333
				0.4431	8.33333
				0.4436	8.33333
				0.4441	8.33333
				0.4446	8.33333
				0.4451	8.33333
				0.4456	8.33333
				0.4461	8.33333
				0.4466	8.33333
				0.4471	8.33333
				0.4476	0
				0.4481	0
				0.4486	0
				0.4491	0
				0.4496	8.33333
				0.4501	8.33333
				0.4506	8.33333
				0.4511	8.33333
				0.4516	8.33333
				0.4521	16.6667
				0.4526	16.6667
				0.4531	16.6667
				0.4536	16.6667
				0.4541	16.6667
				0.4546	16.6667
				0.4551	16.6667
				0.4556	16.6667
				0.4561	16.6667
				0.4566	16.6667
				0.4571	16.6667
				0.4576	16.6667
				0.4581	8.33333
				0.4586	8.33333
				0.4591	8.33333
				0.4596	8.33333
				0.4601	8.33333
				0.4606	8.33333
				0.4611	8.33333
				0.4616	0
				0.4621	0
				0.4626	0
				0.4631	0
				0.4636	0
				0.4641	0
				0.4646	0
				0.4651	0
				0.4656	0
				0.4661	0
				0.4666	0
				0.4671	0
				0.4676	0
				0.4681	0
				0.4686	0
				0.4691	8.33333
				0.4696	8.33333
				0.4701	8.33333
				0.4706	8.33333
				0.4711	8.33333
				0.4716	8.33333
				0.4721	8.33333
				0.4726	8.33333
				0.4731	8.33333
				0.4736	8.33333
				0.4741	8.33333
				0.4746	8.33333
				0.4751	0
				0.4756	0
				0.4761	0
				0.4766	0
				0.4771	0
				0.4776	0
				0.4781	0
				0.4786	0
				0.4791	0
				0.4796	0
				0.4801	0
				0.4806	0
				0.4811	0
				0.4816	0
				0.4821	0
				0.4826	0
				0.4831	0
				0.4836	0
				0.4841	0
				0.4846	0
				0.4851	0
				0.4856	0
				0.4861	0
				0.4866	0
				0.4871	0
				0.4876	0
				0.4881	0
				0.4886	0
				0.4891	8.33333
				0.4896	8.33333
				0.4901	8.33333
				0.4906	8.33333
				0.4911	8.33333
				0.4916	8.33333
				0.4921	8.33333
				0.4926	8.33333
				0.4931	8.33333
				0.4936	8.33333
				0.4941	8.33333
				0.4946	8.33333
				0.4951	0
				0.4956	0
				0.4961	0
				0.4966	8.33333
				0.4971	8.33333
				0.4976	8.33333
				0.4981	8.33333
				0.4986	8.33333
				0.4991	8.33333
				0.4996	8.33333
				0.5001	8.33333
				0.5006	8.33333
				0.5011	8.33333
				0.5016	8.33333
				0.5021	8.33333
				0.5026	0
				0.5031	0
				0.5036	0
				0.5041	0
				0.5046	0
				0.5051	0
				0.5056	0
				0.5061	0
				0.5066	0
				0.5071	0
				0.5076	0
				0.5081	0
				0.5086	0
				0.5091	0
				0.5096	0
				0.5101	0
				0.5106	0
				0.5111	0
				0.5116	0
				0.5121	0
				0.5126	0
				0.5131	0
				0.5136	0
				0.5141	0
				0.5146	0
				0.5151	0
				0.5156	0
				0.5161	0
				0.5166	0
				0.5171	0
				0.5176	8.33333
				0.5181	8.33333
				0.5186	8.33333
				0.5191	8.33333
				0.5196	8.33333
				0.5201	8.33333
				0.5206	8.33333
				0.5211	8.33333
				0.5216	8.33333
				0.5221	8.33333
				0.5226	8.33333
				0.5231	8.33333
				0.5236	0
				0.5241	0
				0.5246	0
				0.5251	0
				0.5256	0
				0.5261	0
				0.5266	0
				0.5271	0
				0.5276	0
				0.5281	0
				0.5286	0
				0.5291	0
				0.5296	0
				0.5301	0
				0.5306	0
				0.5311	0
				0.5316	0
				0.5321	0
				0.5326	0
				0.5331	0
				0.5336	0
				0.5341	0
				0.5346	0
				0.5351	0
				0.5356	0
				0.5361	0
				0.5366	0
				0.5371	0
				0.5376	0
				0.5381	0
				0.5386	0
				0.5391	0
				0.5396	0
				0.5401	0
				0.5406	0
				0.5411	0
				0.5416	0
				0.5421	0
				0.5426	0
				0.5431	0
				0.5436	0
				0.5441	0
				0.5446	0
				0.5451	0
				0.5456	0
				0.5461	0
				0.5466	0
				0.5471	0
				0.5476	0
				0.5481	0
				0.5486	0
				0.5491	0
				0.5496	0
				0.5501	0
				0.5506	0
				0.5511	0
				0.5516	0
				0.5521	0
				0.5526	0
				0.5531	0
				0.5536	0
				0.5541	0
				0.5546	0
				0.5551	0
				0.5556	0
				0.5561	0
				0.5566	0
				0.5571	0
				0.5576	0
				0.5581	0
				0.5586	0
				0.5591	0
				0.5596	0
				0.5601	0
				0.5606	0
				0.5611	0
				0.5616	0
				0.5621	0
				0.5626	0
				0.5631	0
				0.5636	0
				0.5641	0
				0.5646	0
				0.5651	0
				0.5656	0
				0.5661	0
				0.5666	0
				0.5671	0
				0.5676	0
				0.5681	0
				0.5686	0
				0.5691	0
				0.5696	0
				0.5701	0
				0.5706	0
				0.5711	0
				0.5716	0
				0.5721	0
				0.5726	0
				0.5731	0
				0.5736	0
				0.5741	0
				0.5746	0
				0.5751	0
				0.5756	0
				0.5761	0
				0.5766	0
				0.5771	0
				0.5776	0
				0.5781	0
				0.5786	0
				0.5791	0
				0.5796	0
				0.5801	0
				0.5806	0
				0.5811	0
				0.5816	0
				0.5821	0
				0.5826	0
				0.5831	0
				0.5836	0
				0.5841	0
				0.5846	0
				0.5851	0
				0.5856	8.33333
				0.5861	8.33333
				0.5866	8.33333
				0.5871	8.33333
				0.5876	8.33333
				0.5881	16.6667
				0.5886	16.6667
				0.5891	16.6667
				0.5896	16.6667
				0.5901	16.6667
				0.5906	16.6667
				0.5911	16.6667
				0.5916	8.33333
				0.5921	8.33333
				0.5926	8.33333
				0.5931	16.6667
				0.5936	16.6667
				0.5941	8.33333
				0.5946	8.33333
				0.5951	8.33333
				0.5956	8.33333
				0.5961	8.33333
				0.5966	8.33333
				0.5971	8.33333
				0.5976	8.33333
				0.5981	8.33333
				0.5986	8.33333
				0.5991	0
				0.5996	0
				0.6001	0
				0.6006	0
				0.6011	0
				0.6016	0
				0.6021	0
				0.6026	8.33333
				0.6031	8.33333
				0.6036	8.33333
				0.6041	8.33333
				0.6046	8.33333
				0.6051	8.33333
				0.6056	8.33333
				0.6061	8.33333
				0.6066	8.33333
				0.6071	8.33333
				0.6076	8.33333
				0.6081	8.33333
				0.6086	0
				0.6091	0
				0.6096	0
				0.6101	0
				0.6106	0
				0.6111	0
				0.6116	0
				0.6121	0
				0.6126	0
				0.6131	0
				0.6136	0
				0.6141	0
				0.6146	0
				0.6151	0
				0.6156	0
				0.6161	0
				0.6166	0
				0.6171	0
				0.6176	0
				0.6181	0
				0.6186	0
				0.6191	0
				0.6196	0
				0.6201	0
				0.6206	0
				0.6211	0
				0.6216	0
				0.6221	0
				0.6226	0
				0.6231	0
				0.6236	0
				0.6241	8.33333
				0.6246	8.33333
				0.6251	8.33333
				0.6256	8.33333
				0.6261	8.33333
				0.6266	8.33333
				0.6271	8.33333
				0.6276	8.33333
				0.6281	8.33333
				0.6286	8.33333
				0.6291	8.33333
				0.6296	8.33333
				0.6301	8.33333
				0.6306	8.33333
				0.6311	8.33333
				0.6316	8.33333
				0.6321	16.6667
				0.6326	25
				0.6331	25
				0.6336	25
				0.6341	25
				0.6346	25
				0.6351	25
				0.6356	25
				0.6361	16.6667
				0.6366	16.6667
				0.6371	16.6667
				0.6376	16.6667
				0.6381	8.33333
				0.6386	0
				0.6391	0
				0.6396	0
				0.6401	0
				0.6406	0
				0.6411	0
				0.6416	0
				0.6421	0
				0.6426	0
				0.6431	0
				0.6436	0
				0.6441	0
				0.6446	0
				0.6451	0
				0.6456	0
				0.6461	0
				0.6466	0
				0.6471	0
				0.6476	0
				0.6481	8.33333
				0.6486	8.33333
				0.6491	8.33333
				0.6496	8.33333
				0.6501	8.33333
				0.6506	8.33333
				0.6511	8.33333
				0.6516	8.33333
				0.6521	8.33333
				0.6526	8.33333
				0.6531	8.33333
				0.6536	8.33333
				0.6541	0
				0.6546	0
				0.6551	0
				0.6556	0
				0.6561	16.6667
				0.6566	16.6667
				0.6571	16.6667
				0.6576	16.6667
				0.6581	25
				0.6586	25
				0.6591	25
				0.6596	25
				0.6601	25
				0.6606	25
				0.6611	25
				0.6616	25
				0.6621	8.33333
				0.6626	8.33333
				0.6631	16.6667
				0.6636	25
				0.6641	16.6667
				0.6646	25
				0.6651	25
				0.6656	25
				0.6661	25
				0.6666	25
				0.6671	25
				0.6676	25
				0.6681	25
				0.6686	25
				0.6691	16.6667
				0.6696	16.6667
				0.6701	16.6667
				0.6706	8.33333
				0.6711	8.33333
				0.6716	8.33333
				0.6721	8.33333
				0.6726	8.33333
				0.6731	8.33333
				0.6736	8.33333
				0.6741	16.6667
				0.6746	16.6667
				0.6751	16.6667
				0.6756	16.6667
				0.6761	16.6667
				0.6766	16.6667
				0.6771	16.6667
				0.6776	16.6667
				0.6781	25
				0.6786	25
				0.6791	25
				0.6796	25
				0.6801	16.6667
				0.6806	16.6667
				0.6811	16.6667
				0.6816	8.33333
				0.6821	8.33333
				0.6826	8.33333
				0.6831	8.33333
				0.6836	16.6667
				0.6841	8.33333
				0.6846	8.33333
				0.6851	16.6667
				0.6856	16.6667
				0.6861	16.6667
				0.6866	16.6667
				0.6871	25
				0.6876	25
				0.6881	25
				0.6886	25
				0.6891	25
				0.6896	16.6667
				0.6901	16.6667
				0.6906	16.6667
				0.6911	8.33333
				0.6916	16.6667
				0.6921	16.6667
				0.6926	16.6667
				0.6931	8.33333
				0.6936	8.33333
				0.6941	8.33333
				0.6946	8.33333
				0.6951	8.33333
				0.6956	8.33333
				0.6961	8.33333
				0.6966	8.33333
				0.6971	8.33333
				0.6976	0
				0.6981	0
				0.6986	0
				0.6991	0
				0.6996	0
				0.7001	0
				0.7006	0
				0.7011	0
				0.7016	8.33333
				0.7021	16.6667
				0.7026	16.6667
				0.7031	16.6667
				0.7036	25
				0.7041	25
				0.7046	25
				0.7051	33.3333
				0.7056	33.3333
				0.7061	41.6667
				0.7066	41.6667
				0.7071	41.6667
				0.7076	41.6667
				0.7081	33.3333
				0.7086	41.6667
				0.7091	41.6667
				0.7096	41.6667
				0.7101	50
				0.7106	58.3333
				0.7111	50
				0.7116	50
				0.7121	41.6667
				0.7126	41.6667
				0.7131	58.3333
				0.7136	50
				0.7141	50
				0.7146	50
				0.7151	50
				0.7156	50
				0.7161	41.6667
				0.7166	33.3333
				0.7171	33.3333
				0.7176	33.3333
				0.7181	41.6667
				0.7186	50
				0.7191	33.3333
				0.7196	33.3333
				0.7201	33.3333
				0.7206	25
				0.7211	25
				0.7216	16.6667
				0.7221	16.6667
				0.7226	33.3333
				0.7231	33.3333
				0.7236	33.3333
				0.7241	25
				0.7246	16.6667
				0.7251	16.6667
				0.7256	16.6667
				0.7261	16.6667
				0.7266	16.6667
				0.7271	16.6667
				0.7276	16.6667
				0.7281	16.6667
				0.7286	0
				0.7291	0
				0.7296	0
				0.7301	0
				0.7306	0
				0.7311	0
				0.7316	0
				0.7321	0
				0.7326	0
				0.7331	0
				0.7336	0
				0.7341	0
				0.7346	0
				0.7351	0
				0.7356	0
				0.7361	0
				0.7366	0
				0.7371	0
				0.7376	0
				0.7381	0
				0.7386	0
				0.7391	0
				0.7396	0
				0.7401	0
				0.7406	0
				0.7411	0
				0.7416	0
				0.7421	0
				0.7426	0
				0.7431	0
				0.7436	0
				0.7441	0
				0.7446	0
				0.7451	0
				0.7456	0
				0.7461	0
				0.7466	0
				0.7471	0
				0.7476	0
				0.7481	0
				0.7486	0
				0.7491	0
				0.7496	0
				0.7501	0
				0.7506	0
				0.7511	0
				0.7516	0
				0.7521	0
				0.7526	0
				0.7531	0
				0.7536	0
				0.7541	0
				0.7546	0
				0.7551	0
				0.7556	0
				0.7561	0
				0.7566	0
				0.7571	0
				0.7576	0
				0.7581	0
				0.7586	0
				0.7591	0
				0.7596	0
				0.7601	0
				0.7606	0
				0.7611	0
				0.7616	0
				0.7621	0
				0.7626	0
				0.7631	0
				0.7636	0
				0.7641	0
				0.7646	0
				0.7651	0
				0.7656	0
				0.7661	0
				0.7666	0
				0.7671	0
				0.7676	0
				0.7681	0
				0.7686	8.33333
				0.7691	8.33333
				0.7696	8.33333
				0.7701	8.33333
				0.7706	8.33333
				0.7711	8.33333
				0.7716	8.33333
				0.7721	8.33333
				0.7726	8.33333
				0.7731	8.33333
				0.7736	8.33333
				0.7741	8.33333
				0.7746	0
				0.7751	0
				0.7756	0
				0.7761	0
				0.7766	0
				0.7771	0
				0.7776	0
				0.7781	0
				0.7786	0
				0.7791	0
				0.7796	0
				0.7801	0
				0.7806	0
				0.7811	0
				0.7816	0
				0.7821	0
				0.7826	0
				0.7831	0
				0.7836	0
				0.7841	0
				0.7846	0
				0.7851	0
				0.7856	0
				0.7861	0
				0.7866	0
				0.7871	0
				0.7876	0
				0.7881	0
				0.7886	0
				0.7891	0
				0.7896	0
				0.7901	0
				0.7906	0
				0.7911	0
				0.7916	0
				0.7921	0
				0.7926	0
				0.7931	0
				0.7936	0
				0.7941	0
				0.7946	0
				0.7951	0
				0.7956	0
				0.7961	0
				0.7966	0
				0.7971	0
				0.7976	0
				0.7981	0
				0.7986	0
				0.7991	0
				0.7996	0
				0.8001	0
				0.8006	0
				0.8011	0
				0.8016	0
				0.8021	8.33333
				0.8026	8.33333
				0.8031	8.33333
				0.8036	8.33333
				0.8041	8.33333
				0.8046	8.33333
				0.8051	8.33333
				0.8056	8.33333
				0.8061	8.33333
				0.8066	8.33333
				0.8071	8.33333
				0.8076	8.33333
				0.8081	0
				0.8086	0
				0.8091	0
				0.8096	0
				0.8101	0
				0.8106	0
				0.8111	0
				0.8116	0
				0.8121	8.33333
				0.8126	8.33333
				0.8131	8.33333
				0.8136	8.33333
				0.8141	8.33333
				0.8146	8.33333
				0.8151	8.33333
				0.8156	8.33333
				0.8161	8.33333
				0.8166	8.33333
				0.8171	8.33333
				0.8176	8.33333
				0.8181	0
				0.8186	0
				0.8191	0
				0.8196	0
				0.8201	0
				0.8206	0
				0.8211	0
				0.8216	0
				0.8221	0
				0.8226	0
				0.8231	8.33333
				0.8236	8.33333
				0.8241	8.33333
				0.8246	8.33333
				0.8251	8.33333
				0.8256	8.33333
				0.8261	8.33333
				0.8266	8.33333
				0.8271	8.33333
				0.8276	8.33333
				0.8281	8.33333
				0.8286	8.33333
				0.8291	0
				0.8296	0
				0.8301	0
				0.8306	0
				0.8311	0
				0.8316	0
				0.8321	0
				0.8326	0
				0.8331	0
				0.8336	0
				0.8341	0
				0.8346	0
				0.8351	0
				0.8356	0
				0.8361	0
				0.8366	0
				0.8371	0
				0.8376	0
				0.8381	8.33333
				0.8386	8.33333
				0.8391	8.33333
				0.8396	8.33333
				0.8401	8.33333
				0.8406	8.33333
				0.8411	8.33333
				0.8416	8.33333
				0.8421	16.6667
				0.8426	25
				0.8431	25
				0.8436	25
				0.8441	16.6667
				0.8446	16.6667
				0.8451	25
				0.8456	33.3333
				0.8461	33.3333
				0.8466	33.3333
				0.8471	33.3333
				0.8476	33.3333
				0.8481	25
				0.8486	25
				0.8491	25
				0.8496	25
				0.8501	25
				0.8506	25
				0.8511	16.6667
				0.8516	25
				0.8521	25
				0.8526	25
				0.8531	25
				0.8536	25
				0.8541	25
				0.8546	16.6667
				0.8551	16.6667
				0.8556	16.6667
				0.8561	16.6667
				0.8566	16.6667
				0.8571	25
				0.8576	8.33333
				0.8581	8.33333
				0.8586	8.33333
				0.8591	8.33333
				0.8596	8.33333
				0.8601	8.33333
				0.8606	8.33333
				0.8611	16.6667
				0.8616	16.6667
				0.8621	25
				0.8626	33.3333
				0.8631	25
				0.8636	25
				0.8641	25
				0.8646	25
				0.8651	25
				0.8656	25
				0.8661	25
				0.8666	33.3333
				0.8671	25
				0.8676	25
				0.8681	16.6667
				0.8686	8.33333
				0.8691	8.33333
				0.8696	8.33333
				0.8701	8.33333
				0.8706	8.33333
				0.8711	8.33333
				0.8716	8.33333
				0.8721	8.33333
				0.8726	0
				0.8731	0
				0.8736	0
				0.8741	0
				0.8746	0
				0.8751	0
				0.8756	8.33333
				0.8761	8.33333
				0.8766	8.33333
				0.8771	8.33333
				0.8776	8.33333
				0.8781	16.6667
				0.8786	16.6667
				0.8791	16.6667
				0.8796	16.6667
				0.8801	16.6667
				0.8806	16.6667
				0.8811	16.6667
				0.8816	8.33333
				0.8821	8.33333
				0.8826	8.33333
				0.8831	8.33333
				0.8836	16.6667
				0.8841	8.33333
				0.8846	8.33333
				0.8851	8.33333
				0.8856	8.33333
				0.8861	8.33333
				0.8866	8.33333
				0.8871	8.33333
				0.8876	8.33333
				0.8881	8.33333
				0.8886	8.33333
				0.8891	8.33333
				0.8896	0
				0.8901	0
				0.8906	0
				0.8911	0
				0.8916	0
				0.8921	0
				0.8926	0
				0.8931	0
				0.8936	0
				0.8941	0
				0.8946	0
				0.8951	0
				0.8956	0
				0.8961	0
				0.8966	0
				0.8971	0
				0.8976	0
				0.8981	0
				0.8986	0
				0.8991	0
				0.8996	8.33333
				0.9001	8.33333
				0.9006	8.33333
				0.9011	8.33333
				0.9016	8.33333
				0.9021	8.33333
				0.9026	8.33333
				0.9031	8.33333
				0.9036	8.33333
				0.9041	8.33333
				0.9046	8.33333
				0.9051	8.33333
				0.9056	0
				0.9061	8.33333
				0.9066	8.33333
				0.9071	8.33333
				0.9076	8.33333
				0.9081	8.33333
				0.9086	8.33333
				0.9091	8.33333
				0.9096	8.33333
				0.9101	8.33333
				0.9106	8.33333
				0.9111	16.6667
				0.9116	16.6667
				0.9121	8.33333
				0.9126	8.33333
				0.9131	8.33333
				0.9136	8.33333
				0.9141	8.33333
				0.9146	8.33333
				0.9151	8.33333
				0.9156	8.33333
				0.9161	8.33333
				0.9166	8.33333
				0.9171	0
				0.9176	0
				0.9181	0
				0.9186	8.33333
				0.9191	8.33333
				0.9196	8.33333
				0.9201	8.33333
				0.9206	8.33333
				0.9211	8.33333
				0.9216	8.33333
				0.9221	8.33333
				0.9226	8.33333
				0.9231	8.33333
				0.9236	8.33333
				0.9241	8.33333
				0.9246	0
				0.9251	0
				0.9256	0
				0.9261	0
				0.9266	0
				0.9271	0
				0.9276	0
				0.9281	0
				0.9286	0
				0.9291	0
				0.9296	0
				0.9301	0
				0.9306	0
				0.9311	0
				0.9316	0
				0.9321	0
				0.9326	8.33333
				0.9331	8.33333
				0.9336	8.33333
				0.9341	16.6667
				0.9346	25
				0.9351	33.3333
				0.9356	41.6667
				0.9361	41.6667
				0.9366	41.6667
				0.9371	41.6667
				0.9376	41.6667
				0.9381	41.6667
				0.9386	33.3333
				0.9391	33.3333
				0.9396	33.3333
				0.9401	25
				0.9406	16.6667
				0.9411	8.33333
				0.9416	0
				0.9421	0
				0.9426	0
				0.9431	0
				0.9436	16.6667
				0.9441	16.6667
				0.9446	16.6667
				0.9451	16.6667
				0.9456	16.6667
				0.9461	16.6667
				0.9466	16.6667
				0.9471	16.6667
				0.9476	16.6667
				0.9481	16.6667
				0.9486	16.6667
				0.9491	16.6667
				0.9496	0
				0.9501	8.33333
				0.9506	8.33333
				0.9511	8.33333
				0.9516	8.33333
				0.9521	8.33333
				0.9526	8.33333
				0.9531	8.33333
				0.9536	8.33333
				0.9541	8.33333
				0.9546	8.33333
				0.9551	8.33333
				0.9556	8.33333
				0.9561	0
				0.9566	0
				0.9571	8.33333
				0.9576	8.33333
				0.9581	8.33333
				0.9586	8.33333
				0.9591	8.33333
				0.9596	8.33333
				0.9601	8.33333
				0.9606	8.33333
				0.9611	8.33333
				0.9616	8.33333
				0.9621	8.33333
				0.9626	8.33333
				0.9631	0
				0.9636	0
				0.9641	0
				0.9646	0
				0.9651	0
				0.9656	0
				0.9661	0
				0.9666	0
				0.9671	8.33333
				0.9676	8.33333
				0.9681	8.33333
				0.9686	8.33333
				0.9691	8.33333
				0.9696	8.33333
				0.9701	8.33333
				0.9706	8.33333
				0.9711	8.33333
				0.9716	16.6667
				0.9721	16.6667
				0.9726	16.6667
				0.9731	16.6667
				0.9736	25
				0.9741	25
				0.9746	25
				0.9751	25
				0.9756	25
				0.9761	25
				0.9766	25
				0.9771	25
				0.9776	25
				0.9781	25
				0.9786	25
				0.9791	16.6667
				0.9796	8.33333
				0.9801	8.33333
				0.9806	8.33333
				0.9811	8.33333
				0.9816	8.33333
				0.9821	8.33333
				0.9826	8.33333
				0.9831	8.33333
				0.9836	0
				0.9841	0
				0.9846	8.33333
				0.9851	8.33333
				0.9856	8.33333
				0.9861	16.6667
				0.9866	16.6667
				0.9871	16.6667
				0.9876	16.6667
				0.9881	16.6667
				0.9886	16.6667
				0.9891	16.6667
				0.9896	25
				0.9901	25
				0.9906	16.6667
				0.9911	16.6667
				0.9916	33.3333
				0.9921	33.3333
				0.9926	33.3333
				0.9931	33.3333
				0.9936	33.3333
				0.9941	33.3333
				0.9946	33.3333
				0.9951	41.6667
				0.9956	33.3333
				0.9961	41.6667
				0.9966	41.6667
				0.9971	41.6667
				0.9976	25
				0.9981	16.6667
				0.9986	16.6667
[truncated: 830 more rows]

## Sheet: Sheet2
On	Baseline Firing Rate	Beat	Beat	All Chirp Phases	All Chirp Phases
Superficial	12.2	Time	Firing Rate (Hz)	Time	Firing Rate (Hz)
		0.0001	16.6667	0.0001	8.33333
		0.0006	12.5	0.0006	8.33333
		0.0011	13.5417	0.0011	8.33333
		0.0016	15.625	0.0016	8.33333
		0.0021	15.625	0.0021	0
		0.0026	15.625	0.0026	0
		0.0031	12.5	0.0031	0
		0.0036	12.5	0.0036	0
		0.0041	10.4167	0.0041	0
		0.0046	10.4167	0.0046	0
		0.0051	14.5833	0.0051	0
		0.0056	14.5833	0.0056	0
		0.0061	19.7917	0.0061	0
		0.0066	26.0417	0.0066	0
		0.0071	26.0417	0.0071	0
		0.0076	23.9583	0.0076	0
		0.0081	25	0.0081	0
		0.0086	26.0417	0.0086	0
		0.0091	28.125	0.0091	0
		0.0096	27.0833	0.0096	0
		0.0101	27.0833	0.0101	0
		0.0106	26.0417	0.0106	0
		0.0111	26.0417	0.0111	0
		0.0116	27.0833	0.0116	0
		0.0121	22.9167	0.0121	0
		0.0126	17.7083	0.0126	0
		0.0131	17.7083	0.0131	0
		0.0136	20.8333	0.0136	0
		0.0141	19.7917	0.0141	8.33333
		0.0146	22.9167	0.0146	16.6667
		0.0151	20.8333	0.0151	16.6667
		0.0156	21.875	0.0156	16.6667
		0.0161	23.9583	0.0161	25
		0.0166	26.0417	0.0166	25
		0.0171	22.9167	0.0171	25
		0.0176	21.875	0.0176	25
		0.0181	21.875	0.0181	25
		0.0186	21.875	0.0186	25
		0.0191	20.8333	0.0191	25
		0.0196	19.7917	0.0196	25
		0.0201	18.75	0.0201	16.6667
		0.0206	16.6667	0.0206	16.6667
		0.0211	17.7083	0.0211	16.6667
		0.0216	15.625	0.0216	16.6667
		0.0221	18.75	0.0221	16.6667
		0.0226	17.7083	0.0226	16.6667
		0.0231	18.75	0.0231	16.6667
		0.0236	19.7917	0.0236	16.6667
		0.0241	20.8333	0.0241	16.6667
		0.0246	19.7917	0.0246	25
		0.0251	21.875	0.0251	33.3333
		0.0256	25	0.0256	33.3333
		0.0261	29.1667	0.0261	33.3333
		0.0266	28.125	0.0266	25
		0.0271	29.1667	0.0271	25
		0.0276	30.2083	0.0276	25
		0.0281	26.0417	0.0281	16.6667
		0.0286	27.0833	0.0286	16.6667
		0.0291	26.0417	0.0291	16.6667
		0.0296	25	0.0296	16.6667
		0.0301	27.0833	0.0301	16.6667
		0.0306	31.25	0.0306	8.33333
		0.0311	29.1667	0.0311	0
		0.0316	27.0833	0.0316	0
		0.0321	25	0.0321	0
		0.0326	26.0417	0.0326	0
		0.0331	27.0833	0.0331	0
		0.0336	28.125	0.0336	0
		0.0341	29.1667	0.0341	8.33333
		0.0346	28.125	0.0346	8.33333
		0.0351	35.4167	0.0351	8.33333
		0.0356	37.5	0.0356	8.33333
		0.0361	36.4583	0.0361	8.33333
		0.0366	34.375	0.0366	8.33333
		0.0371	37.5	0.0371	8.33333
		0.0376	38.5417	0.0376	8.33333
		0.0381	40.625	0.0381	8.33333
		0.0386	38.5417	0.0386	8.33333
		0.0391	37.5	0.0391	8.33333
		0.0396	38.5417	0.0396	8.33333
		0.0401	37.5	0.0401	0
		0.0406	39.5833	0.0406	0
		0.0411	33.3333	0.0411	0
		0.0416	32.2917	0.0416	0
		0.0421	32.2917	0.0421	0
		0.0426	31.25	0.0426	0
		0.0431	28.125	0.0431	0
		0.0436	27.0833	0.0436	0
		0.0441	22.9167	0.0441	0
		0.0446	23.9583	0.0446	0
		0.0451	27.0833	0.0451	0
		0.0456	26.0417	0.0456	0
		0.0461	30.2083	0.0461	0
		0.0466	29.1667	0.0466	0
		0.0471	27.0833	0.0471	0
		0.0476	26.0417	0.0476	0
		0.0481	26.0417	0.0481	0
		0.0486	28.125	0.0486	0
		0.0491	27.0833	0.0491	0
		0.0496	23.9583	0.0496	0
		0.0501	30.2083	0.0501	0
		0.0506	30.2083	0.0506	0
		0.0511	27.0833	0.0511	0
		0.0516	26.0417	0.0516	0
		0.0521	23.9583	0.0521	0
		0.0526	25	0.0526	0
		0.0531	28.125	0.0531	0
		0.0536	30.2083	0.0536	0
		0.0541	32.2917	0.0541	0
		0.0546	30.2083	0.0546	0
		0.0551	33.3333	0.0551	0
		0.0556	34.375	0.0556	0
		0.0561	30.2083	0.0561	0
		0.0566	30.2083	0.0566	0
		0.0571	30.2083	0.0571	0
		0.0576	30.2083	0.0576	0
		0.0581	29.1667	0.0581	0
		0.0586	27.0833	0.0586	0
		0.0591	26.0417	0.0591	0
		0.0596	27.0833	0.0596	0
		0.0601	26.0417	0.0601	0
		0.0606	26.0417	0.0606	0
		0.0611	23.9583	0.0611	8.33333
		0.0616	25	0.0616	8.33333
		0.0621	25	0.0621	8.33333
		0.0626	27.0833	0.0626	8.33333
		0.0631	29.1667	0.0631	8.33333
		0.0636	29.1667	0.0636	8.33333
		0.0641	29.1667	0.0641	8.33333
		0.0646	31.25	0.0646	8.33333
		0.0651	31.25	0.0651	8.33333
		0.0656	28.125	0.0656	8.33333
		0.0661	27.0833	0.0661	8.33333
		0.0666	27.0833	0.0666	8.33333
		0.0671	29.1667	0.0671	0
		0.0676	28.125	0.0676	0
		0.0681	25	0.0681	0
		0.0686	23.9583	0.0686	0
		0.0691	20.8333	0.0691	0
		0.0696	19.7917	0.0696	0
		0.0701	22.9167	0.0701	0
		0.0706	22.9167	0.0706	0
		0.0711	22.9167	0.0711	0
		0.0716	22.9167	0.0716	0
		0.0721	20.8333	0.0721	0
		0.0726	22.9167	0.0726	0
		0.0731	20.8333	0.0731	0
		0.0736	21.875	0.0736	0
		0.0741	23.9583	0.0741	0
		0.0746	22.9167	0.0746	0
		0.0751	22.9167	0.0751	0
		0.0756	26.0417	0.0756	0
		0.0761	22.9167	0.0761	0
		0.0766	20.8333	0.0766	0
		0.0771	22.9167	0.0771	0
		0.0776	22.9167	0.0776	0
		0.0781	27.0833	0.0781	0
		0.0786	28.125	0.0786	0
		0.0791	30.2083	0.0791	0
		0.0796	29.1667	0.0796	8.33333
		0.0801	29.1667	0.0801	16.6667
		0.0806	31.25	0.0806	16.6667
		0.0811	31.25	0.0811	16.6667
		0.0816	29.1667	0.0816	16.6667
		0.0821	29.1667	0.0821	16.6667
		0.0826	28.125	0.0826	25
		0.0831	23.9583	0.0831	25
		0.0836	22.9167	0.0836	33.3333
		0.0841	20.8333	0.0841	33.3333
		0.0846	19.7917	0.0846	33.3333
		0.0851	21.875	0.0851	33.3333
		0.0856	21.875	0.0856	25
		0.0861	22.9167	0.0861	16.6667
		0.0866	20.8333	0.0866	25
		0.0871	20.8333	0.0871	25
		0.0876	25	0.0876	25
		0.0881	25	0.0881	25
		0.0886	28.125	0.0886	16.6667
		0.0891	30.2083	0.0891	16.6667
		0.0896	30.2083	0.0896	16.6667
		0.0901	30.2083	0.0901	16.6667
		0.0906	28.125	0.0906	16.6667
		0.0911	23.9583	0.0911	16.6667
		0.0916	26.0417	0.0916	25
		0.0921	27.0833	0.0921	25
		0.0926	29.1667	0.0926	16.6667
		0.0931	29.1667	0.0931	16.6667
		0.0936	26.0417	0.0936	16.6667
		0.0941	28.125	0.0941	16.6667
		0.0946	31.25	0.0946	16.6667
		0.0951	32.2917	0.0951	25
		0.0956	36.4583	0.0956	16.6667
		0.0961	36.4583	0.0961	16.6667
		0.0966	41.6667	0.0966	16.6667
		0.0971	41.6667	0.0971	16.6667
		0.0976	43.75	0.0976	8.33333
		0.0981	43.75	0.0981	8.33333
		0.0986	43.75	0.0986	8.33333
		0.0991	46.875	0.0991	8.33333
		0.0996	50	0.0996	8.33333
		0.1001	48.9583	0.1001	8.33333
		0.1006	46.875	0.1006	8.33333
		0.1011	45.8333	0.1011	0
		0.1016	43.75	0.1016	0
		0.1021	42.7083	0.1021	0
		0.1026	41.6667	0.1026	0
		0.1031	41.6667	0.1031	0
		0.1036	38.5417	0.1036	0
		0.1041	39.5833	0.1041	0
		0.1046	38.5417	0.1046	0
		0.1051	36.4583	0.1051	0
		0.1056	33.3333	0.1056	0
		0.1061	32.2917	0.1061	0
		0.1066	31.25	0.1066	0
		0.1071	33.3333	0.1071	0
		0.1076	31.25	0.1076	0
		0.1081	30.2083	0.1081	0
		0.1086	27.0833	0.1086	0
		0.1091	32.2917	0.1091	0
		0.1096	36.4583	0.1096	0
		0.1101	33.3333	0.1101	0
		0.1106	35.4167	0.1106	0
		0.1111	34.375	0.1111	0
		0.1116	32.2917	0.1116	0
		0.1121	33.3333	0.1121	0
		0.1126	32.2917	0.1126	0
		0.1131	29.1667	0.1131	0
		0.1136	31.25	0.1136	0
		0.1141	31.25	0.1141	0
		0.1146	31.25	0.1146	0
		0.1151	26.0417	0.1151	0
		0.1156	20.8333	0.1156	0
		0.1161	18.75	0.1161	0
		0.1166	17.7083	0.1166	0
		0.1171	17.7083	0.1171	0
		0.1176	18.75	0.1176	0
		0.1181	16.6667	0.1181	0
		0.1186	15.625	0.1186	0
		0.1191	15.625	0.1191	0
		0.1196	15.625	0.1196	0
		0.1201	16.6667	0.1201	0
		0.1206	16.6667	0.1206	0
		0.1211	15.625	0.1211	0
		0.1216	14.5833	0.1216	0
		0.1221	14.5833	0.1221	0
		0.1226	11.4583	0.1226	0
		0.1231	11.4583	0.1231	0
		0.1236	12.5	0.1236	0
		0.1241	11.4583	0.1241	0
		0.1246	10.4167	0.1246	0
		0.1251	9.375	0.1251	0
		0.1256	8.33333	0.1256	0
		0.1261	7.29167	0.1261	0
		0.1266	5.20833	0.1266	0
		0.1271	5.20833	0.1271	0
		0.1276	8.33333	0.1276	0
		0.1281	9.375	0.1281	0
		0.1286	10.4167	0.1286	0
		0.1291	10.4167	0.1291	8.33333
		0.1296	8.33333	0.1296	8.33333
		0.1301	8.33333	0.1301	8.33333
		0.1306	8.33333	0.1306	8.33333
		0.1311	9.375	0.1311	8.33333
		0.1316	8.33333	0.1316	8.33333
		0.1321	7.29167	0.1321	16.6667
		0.1326	8.33333	0.1326	16.6667
		0.1331	9.375	0.1331	16.6667
		0.1336	6.25	0.1336	16.6667
		0.1341	5.20833	0.1341	16.6667
		0.1346	4.16667	0.1346	16.6667
		0.1351	5.20833	0.1351	8.33333
		0.1356	6.25	0.1356	16.6667
		0.1361	6.25	0.1361	16.6667
		0.1366	6.25	0.1366	16.6667
		0.1371	5.20833	0.1371	16.6667
		0.1376	6.25	0.1376	16.6667
		0.1381	6.25	0.1381	8.33333
		0.1386	5.20833	0.1386	16.6667
		0.1391	4.16667	0.1391	16.6667
		0.1396	5.20833	0.1396	16.6667
		0.1401	6.25	0.1401	25
		0.1406	6.25	0.1406	25
		0.1411	5.20833	0.1411	25
		0.1416	4.16667	0.1416	16.6667
		0.1421	4.16667	0.1421	16.6667
		0.1426	4.16667	0.1426	16.6667
		0.1431	4.16667	0.1431	25
		0.1436	3.125	0.1436	25
		0.1441	4.16667	0.1441	25
		0.1446	5.20833	0.1446	16.6667
		0.1451	6.25	0.1451	16.6667
		0.1456	7.29167	0.1456	16.6667
		0.1461	6.25	0.1461	8.33333
		0.1466	7.29167	0.1466	8.33333
		0.1471	7.29167	0.1471	8.33333
		0.1476	7.29167	0.1476	8.33333
		0.1481	8.33333	0.1481	8.33333
		0.1486	8.33333	0.1486	8.33333
		0.1491	9.375	0.1491	0
		0.1496	9.375	0.1496	0
		0.1501	9.375	0.1501	0
		0.1506	8.33333	0.1506	0
		0.1511	7.29167	0.1511	0
		0.1516	5.20833	0.1516	0
		0.1521	5.20833	0.1521	8.33333
		0.1526	5.20833	0.1526	16.6667
		0.1531	4.16667	0.1531	16.6667
		0.1536	6.25	0.1536	16.6667
		0.1541	5.20833	0.1541	16.6667
		0.1546	6.25	0.1546	16.6667
		0.1551	7.29167	0.1551	16.6667
		0.1556	7.29167	0.1556	16.6667
		0.1561	10.4167	0.1561	16.6667
		0.1566	11.4583	0.1566	16.6667
		0.1571	13.5417	0.1571	16.6667
		0.1576	14.5833	0.1576	16.6667
		0.1581	14.5833	0.1581	8.33333
		0.1586	14.5833	0.1586	0
		0.1591	17.7083	0.1591	0
		0.1596	17.7083	0.1596	8.33333
		0.1601	19.7917	0.1601	8.33333
		0.1606	18.75	0.1606	8.33333
		0.1611	19.7917	0.1611	16.6667
		0.1616	23.9583	0.1616	16.6667
		0.1621	19.7917	0.1621	16.6667
		0.1626	21.875	0.1626	25
		0.1631	19.7917	0.1631	33.3333
		0.1636	19.7917	0.1636	33.3333
		0.1641	20.8333	0.1641	33.3333
		0.1646	22.9167	0.1646	33.3333
		0.1651	20.8333	0.1651	41.6667
		0.1656	19.7917	0.1656	33.3333
		0.1661	20.8333	0.1661	33.3333
		0.1666	22.9167	0.1666	33.3333
		0.1671	20.8333	0.1671	25
		0.1676	18.75	0.1676	25
		0.1681	19.7917	0.1681	25
		0.1686	18.75	0.1686	16.6667
		0.1691	18.75	0.1691	16.6667
		0.1696	19.7917	0.1696	16.6667
		0.1701	18.75	0.1701	16.6667
		0.1706	16.6667	0.1706	16.6667
		0.1711	17.7083	0.1711	8.33333
		0.1716	18.75	0.1716	8.33333
		0.1721	16.6667	0.1721	8.33333
		0.1726	16.6667	0.1726	8.33333
		0.1731	15.625	0.1731	16.6667
		0.1736	14.5833	0.1736	16.6667
		0.1741	15.625	0.1741	16.6667
		0.1746	15.625	0.1746	16.6667
		0.1751	16.6667	0.1751	16.6667
		0.1756	16.6667	0.1756	25
		0.1761	19.7917	0.1761	25
		0.1766	19.7917	0.1766	33.3333
		0.1771	17.7083	0.1771	33.3333
		0.1776	17.7083	0.1776	33.3333
		0.1781	17.7083	0.1781	33.3333
		0.1786	18.75	0.1786	33.3333
		0.1791	19.7917	0.1791	25
		0.1796	18.75	0.1796	25
		0.1801	17.7083	0.1801	25
		0.1806	16.6667	0.1806	25
		0.1811	15.625	0.1811	16.6667
		0.1816	14.5833	0.1816	8.33333
		0.1821	12.5	0.1821	8.33333
		0.1826	12.5	0.1826	0
		0.1831	13.5417	0.1831	0
		0.1836	12.5	0.1836	0
		0.1841	11.4583	0.1841	0
		0.1846	12.5	0.1846	0
		0.1851	14.5833	0.1851	0
		0.1856	16.6667	0.1856	0
		0.1861	15.625	0.1861	0
		0.1866	15.625	0.1866	0
		0.1871	18.75	0.1871	0
		0.1876	17.7083	0.1876	0
		0.1881	17.7083	0.1881	8.33333
		0.1886	16.6667	0.1886	8.33333
		0.1891	18.75	0.1891	8.33333
		0.1896	18.75	0.1896	8.33333
		0.1901	19.7917	0.1901	8.33333
		0.1906	17.7083	0.1906	8.33333
		0.1911	14.5833	0.1911	8.33333
		0.1916	12.5	0.1916	8.33333
		0.1921	13.5417	0.1921	8.33333
		0.1926	15.625	0.1926	8.33333
		0.1931	13.5417	0.1931	8.33333
		0.1936	15.625	0.1936	8.33333
		0.1941	15.625	0.1941	8.33333
		0.1946	19.7917	0.1946	8.33333
		0.1951	17.7083	0.1951	8.33333
		0.1956	16.6667	0.1956	8.33333
		0.1961	17.7083	0.1961	8.33333
		0.1966	15.625	0.1966	8.33333
		0.1971	18.75	0.1971	8.33333
		0.1976	20.8333	0.1976	16.6667
		0.1981	21.875	0.1981	16.6667
		0.1986	19.7917	0.1986	25
		0.1991	18.75	0.1991	25
		0.1996	17.7083	0.1996	25
				0.2001	16.6667
				0.2006	16.6667
				0.2011	16.6667
				0.2016	16.6667
				0.2021	16.6667
				0.2026	16.6667
				0.2031	16.6667
				0.2036	16.6667
				0.2041	16.6667
				0.2046	8.33333
				0.2051	16.6667
				0.2056	25
				0.2061	25
				0.2066	33.3333
				0.2071	33.3333
				0.2076	33.3333
				0.2081	33.3333
				0.2086	33.3333
				0.2091	33.3333
				0.2096	33.3333
				0.2101	33.3333
				0.2106	41.6667
				0.2111	33.3333
				0.2116	25
				0.2121	25
				0.2126	16.6667
				0.2131	25
				0.2136	41.6667
				0.2141	50
				0.2146	50
				0.2151	50
				0.2156	41.6667
				0.2161	41.6667
				0.2166	41.6667
				0.2171	41.6667
				0.2176	41.6667
				0.2181	41.6667
				0.2186	41.6667
				0.2191	33.3333
				0.2196	16.6667
				0.2201	16.6667
				0.2206	33.3333
				0.2211	33.3333
				0.2216	33.3333
				0.2221	41.6667
				0.2226	33.3333
				0.2231	41.6667
				0.2236	41.6667
				0.2241	41.6667
				0.2246	41.6667
				0.2251	41.6667
				0.2256	50
				0.2261	41.6667
				0.2266	25
				0.2271	25
				0.2276	25
				0.2281	16.6667
				0.2286	16.6667
				0.2291	8.33333
				0.2296	8.33333
				0.2301	8.33333
				0.2306	8.33333
				0.2311	8.33333
				0.2316	0
				0.2321	0
				0.2326	0
				0.2331	0
				0.2336	8.33333
				0.2341	8.33333
				0.2346	8.33333
				0.2351	8.33333
				0.2356	16.6667
				0.2361	16.6667
				0.2366	16.6667
				0.2371	16.6667
				0.2376	16.6667
				0.2381	16.6667
				0.2386	16.6667
				0.2391	33.3333
				0.2396	25
				0.2401	25
				0.2406	25
				0.2411	25
				0.2416	16.6667
				0.2421	16.6667
				0.2426	16.6667
				0.2431	16.6667
				0.2436	16.6667
				0.2441	16.6667
				0.2446	16.6667
				0.2451	0
				0.2456	0
				0.2461	0
				0.2466	0
				0.2471	0
				0.2476	0
				0.2481	0
				0.2486	0
				0.2491	0
				0.2496	0
				0.2501	0
				0.2506	0
				0.2511	0
				0.2516	0
				0.2521	0
				0.2526	0
				0.2531	0
				0.2536	0
				0.2541	0
				0.2546	0
				0.2551	0
				0.2556	0
				0.2561	0
				0.2566	0
				0.2571	0
				0.2576	0
				0.2581	0
				0.2586	0
				0.2591	0
				0.2596	0
				0.2601	0
				0.2606	0
				0.2611	0
				0.2616	0
				0.2621	0
				0.2626	0
				0.2631	0
				0.2636	0
				0.2641	0
				0.2646	8.33333
				0.2651	8.33333
				0.2656	8.33333
				0.2661	8.33333
				0.2666	8.33333
				0.2671	8.33333
				0.2676	8.33333
				0.2681	8.33333
				0.2686	8.33333
				0.2691	8.33333
				0.2696	8.33333
				0.2701	8.33333
				0.2706	8.33333
				0.2711	8.33333
				0.2716	8.33333
				0.2721	8.33333
				0.2726	8.33333
				0.2731	8.33333
				0.2736	16.6667
				0.2741	16.6667
				0.2746	16.6667
				0.2751	25
				0.2756	25
				0.2761	25
				0.2766	16.6667
				0.2771	16.6667
				0.2776	16.6667
				0.2781	25
				0.2786	25
				0.2791	25
				0.2796	16.6667
				0.2801	16.6667
				0.2806	25
				0.2811	16.6667
				0.2816	16.6667
				0.2821	16.6667
				0.2826	16.6667
				0.2831	16.6667
				0.2836	25
				0.2841	16.6667
				0.2846	16.6667
				0.2851	16.6667
				0.2856	16.6667
				0.2861	16.6667
				0.2866	8.33333
				0.2871	8.33333
				0.2876	8.33333
				0.2881	8.33333
				0.2886	8.33333
				0.2891	8.33333
				0.2896	0
				0.2901	0
				0.2906	0
				0.2911	0
				0.2916	0
				0.2921	0
				0.2926	0
				0.2931	0
				0.2936	0
				0.2941	0
				0.2946	0
				0.2951	0
				0.2956	0
				0.2961	0
				0.2966	0
				0.2971	0
				0.2976	0
				0.2981	0
				0.2986	0
				0.2991	0
				0.2996	0
				0.3001	0
				0.3006	0
				0.3011	0
				0.3016	0
				0.3021	0
				0.3026	0
				0.3031	0
				0.3036	8.33333
				0.3041	8.33333
				0.3046	8.33333
				0.3051	8.33333
				0.3056	8.33333
				0.3061	8.33333
				0.3066	8.33333
				0.3071	8.33333
				0.3076	8.33333
				0.3081	8.33333
				0.3086	8.33333
				0.3091	8.33333
				0.3096	0
				0.3101	0
				0.3106	0
				0.3111	0
				0.3116	0
				0.3121	0
				0.3126	0
				0.3131	0
				0.3136	0
				0.3141	0
				0.3146	0
				0.3151	0
				0.3156	0
				0.3161	8.33333
				0.3166	8.33333
				0.3171	8.33333
				0.3176	8.33333
				0.3181	8.33333
				0.3186	16.6667
				0.3191	25
				0.3196	25
				0.3201	25
				0.3206	25
				0.3211	33.3333
				0.3216	33.3333
				0.3221	25
				0.3226	25
				0.3231	25
				0.3236	25
				0.3241	25
				0.3246	16.6667
				0.3251	8.33333
				0.3256	8.33333
				0.3261	8.33333
				0.3266	8.33333
				0.3271	0
				0.3276	0
				0.3281	0
				0.3286	0
				0.3291	8.33333
				0.3296	16.6667
				0.3301	16.6667
				0.3306	16.6667
				0.3311	16.6667
				0.3316	16.6667
				0.3321	16.6667
				0.3326	16.6667
				0.3331	16.6667
				0.3336	25
				0.3341	25
				0.3346	25
				0.3351	16.6667
				0.3356	8.33333
				0.3361	16.6667
				0.3366	25
				0.3371	33.3333
				0.3376	41.6667
				0.3381	41.6667
				0.3386	41.6667
				0.3391	58.3333
				0.3396	50
				0.3401	58.3333
				0.3406	58.3333
				0.3411	58.3333
				0.3416	58.3333
				0.3421	50
				0.3426	41.6667
				0.3431	33.3333
				0.3436	25
				0.3441	25
				0.3446	33.3333
				0.3451	16.6667
				0.3456	16.6667
				0.3461	8.33333
				0.3466	8.33333
				0.3471	16.6667
				0.3476	16.6667
				0.3481	33.3333
				0.3486	41.6667
				0.3491	41.6667
				0.3496	41.6667
				0.3501	58.3333
				0.3506	50
				0.3511	50
				0.3516	58.3333
				0.3521	58.3333
				0.3526	58.3333
				0.3531	50
				0.3536	50
				0.3541	33.3333
				0.3546	25
				0.3551	25
				0.3556	25
				0.3561	8.33333
				0.3566	16.6667
				0.3571	16.6667
				0.3576	8.33333
				0.3581	8.33333
				0.3586	8.33333
				0.3591	8.33333
				0.3596	8.33333
				0.3601	8.33333
				0.3606	16.6667
				0.3611	16.6667
				0.3616	16.6667
				0.3621	16.6667
				0.3626	8.33333
				0.3631	8.33333
				0.3636	8.33333
				0.3641	8.33333
				0.3646	8.33333
				0.3651	16.6667
				0.3656	16.6667
				0.3661	25
				0.3666	16.6667
				0.3671	16.6667
				0.3676	16.6667
				0.3681	16.6667
				0.3686	16.6667
				0.3691	25
				0.3696	25
				0.3701	25
				0.3706	25
				0.3711	16.6667
				0.3716	16.6667
				0.3721	8.33333
				0.3726	8.33333
				0.3731	8.33333
				0.3736	8.33333
				0.3741	8.33333
				0.3746	8.33333
				0.3751	0
				0.3756	0
				0.3761	0
				0.3766	0
				0.3771	0
				0.3776	0
				0.3781	0
				0.3786	0
				0.3791	8.33333
				0.3796	8.33333
				0.3801	8.33333
				0.3806	8.33333
				0.3811	8.33333
				0.3816	8.33333
				0.3821	8.33333
				0.3826	8.33333
				0.3831	8.33333
				0.3836	8.33333
				0.3841	8.33333
				0.3846	8.33333
				0.3851	0
				0.3856	0
				0.3861	0
				0.3866	0
				0.3871	0
				0.3876	0
				0.3881	0
				0.3886	0
				0.3891	0
				0.3896	0
				0.3901	0
				0.3906	0
				0.3911	0
				0.3916	0
				0.3921	8.33333
				0.3926	8.33333
				0.3931	8.33333
				0.3936	8.33333
				0.3941	8.33333
				0.3946	8.33333
				0.3951	8.33333
				0.3956	8.33333
				0.3961	8.33333
				0.3966	8.33333
				0.3971	16.6667
				0.3976	16.6667
				0.3981	8.33333
				0.3986	8.33333
				0.3991	8.33333
				0.3996	8.33333
				0.4001	8.33333
				0.4006	8.33333
				0.4011	8.33333
				0.4016	8.33333
				0.4021	8.33333
				0.4026	8.33333
				0.4031	0
				0.4036	0
				0.4041	0
				0.4046	0
				0.4051	0
				0.4056	0
				0.4061	0
				0.4066	0
				0.4071	0
				0.4076	0
				0.4081	0
				0.4086	0
				0.4091	8.33333
				0.4096	8.33333
				0.4101	8.33333
				0.4106	8.33333
				0.4111	8.33333
				0.4116	8.33333
				0.4121	8.33333
				0.4126	8.33333
				0.4131	8.33333
				0.4136	8.33333
				0.4141	8.33333
				0.4146	16.6667
				0.4151	8.33333
				0.4156	8.33333
				0.4161	8.33333
				0.4166	8.33333
				0.4171	8.33333
				0.4176	8.33333
				0.4181	8.33333
				0.4186	8.33333
				0.4191	16.6667
				0.4196	16.6667
				0.4201	16.6667
				0.4206	8.33333
				0.4211	8.33333
				0.4216	8.33333
				0.4221	8.33333
				0.4226	8.33333
				0.4231	16.6667
				0.4236	25
				0.4241	50
				0.4246	58.3333
				0.4251	50
				0.4256	50
				0.4261	50
				0.4266	50
				0.4271	50
				0.4276	50
				0.4281	58.3333
				0.4286	83.3333
				0.4291	91.6667
				0.4296	83.3333
				0.4301	66.6667
				0.4306	58.3333
				0.4311	58.3333
				0.4316	66.6667
				0.4321	75
				0.4326	75
				0.4331	83.3333
				0.4336	91.6667
				0.4341	91.6667
				0.4346	83.3333
				0.4351	66.6667
				0.4356	75
				0.4361	66.6667
				0.4366	66.6667
				0.4371	66.6667
				0.4376	58.3333
				0.4381	50
				0.4386	50
				0.4391	66.6667
				0.4396	58.3333
				0.4401	50
				0.4406	33.3333
				0.4411	33.3333
				0.4416	33.3333
				0.4421	33.3333
				0.4426	41.6667
				0.4431	50
				0.4436	50
				0.4441	66.6667
				0.4446	66.6667
				0.4451	41.6667
				0.4456	41.6667
				0.4461	41.6667
				0.4466	41.6667
				0.4471	41.6667
				0.4476	58.3333
				0.4481	58.3333
				0.4486	50
				0.4491	41.6667
				0.4496	58.3333
				0.4501	41.6667
				0.4506	58.3333
				0.4511	83.3333
				0.4516	91.6667
				0.4521	91.6667
				0.4526	91.6667
				0.4531	91.6667
				0.4536	75
				0.4541	83.3333
				0.4546	83.3333
				0.4551	83.3333
				0.4556	75
				0.4561	83.3333
				0.4566	75
				0.4571	50
				0.4576	50
				0.4581	50
				0.4586	58.3333
				0.4591	75
				0.4596	66.6667
				0.4601	66.6667
				0.4606	75
				0.4611	75
				0.4616	75
				0.4621	66.6667
				0.4626	58.3333
				0.4631	75
				0.4636	66.6667
				0.4641	75
				0.4646	75
				0.4651	58.3333
				0.4656	58.3333
				0.4661	50
				0.4666	41.6667
				0.4671	50
				0.4676	41.6667
				0.4681	41.6667
				0.4686	41.6667
				0.4691	33.3333
				0.4696	33.3333
				0.4701	33.3333
				0.4706	33.3333
				0.4711	58.3333
				0.4716	66.6667
				0.4721	75
				0.4726	75
				0.4731	66.6667
				0.4736	83.3333
				0.4741	83.3333
				0.4746	83.3333
				0.4751	83.3333
				0.4756	91.6667
				0.4761	83.3333
				0.4766	75
				0.4771	50
				0.4776	50
				0.4781	50
				0.4786	50
				0.4791	66.6667
				0.4796	50
				0.4801	50
				0.4806	66.6667
				0.4811	58.3333
				0.4816	50
				0.4821	58.3333
				0.4826	58.3333
				0.4831	58.3333
				0.4836	50
				0.4841	41.6667
				0.4846	41.6667
				0.4851	25
				0.4856	33.3333
				0.4861	33.3333
				0.4866	16.6667
				0.4871	16.6667
				0.4876	16.6667
				0.4881	25
				0.4886	33.3333
				0.4891	33.3333
				0.4896	41.6667
				0.4901	41.6667
				0.4906	41.6667
				0.4911	41.6667
				0.4916	41.6667
				0.4921	50
				0.4926	50
				0.4931	58.3333
				0.4936	58.3333
				0.4941	41.6667
				0.4946	33.3333
				0.4951	41.6667
				0.4956	41.6667
				0.4961	41.6667
				0.4966	58.3333
				0.4971	66.6667
				0.4976	66.6667
				0.4981	58.3333
				0.4986	58.3333
				0.4991	50
				0.4996	50
				0.5001	58.3333
				0.5006	66.6667
				0.5011	58.3333
				0.5016	50
				0.5021	50
				0.5026	41.6667
				0.5031	33.3333
				0.5036	33.3333
				0.5041	33.3333
				0.5046	41.6667
				0.5051	50
				0.5056	50
				0.5061	41.6667
				0.5066	33.3333
				0.5071	33.3333
				0.5076	33.3333
				0.5081	41.6667
				0.5086	33.3333
				0.5091	33.3333
				0.5096	25
				0.5101	41.6667
				0.5106	33.3333
				0.5111	25
				0.5116	25
				0.5121	41.6667
				0.5126	58.3333
				0.5131	58.3333
				0.5136	58.3333
				0.5141	58.3333
				0.5146	66.6667
				0.5151	66.6667
				0.5156	66.6667
				0.5161	50
				0.5166	50
				0.5171	58.3333
				0.5176	58.3333
				0.5181	41.6667
				0.5186	25
				0.5191	25
				0.5196	33.3333
				0.5201	25
				0.5206	16.6667
				0.5211	16.6667
				0.5216	25
				0.5221	25
				0.5226	33.3333
				0.5231	25
				0.5236	25
				0.5241	25
				0.5246	25
				0.5251	25
				0.5256	16.6667
				0.5261	16.6667
				0.5266	16.6667
				0.5271	16.6667
				0.5276	8.33333
				0.5281	8.33333
				0.5286	0
				0.5291	0
				0.5296	0
				0.5301	0
				0.5306	0
				0.5311	0
				0.5316	0
				0.5321	0
				0.5326	0
				0.5331	0
				0.5336	0
				0.5341	0
				0.5346	0
				0.5351	0
				0.5356	0
				0.5361	0
				0.5366	0
				0.5371	0
				0.5376	0
				0.5381	0
				0.5386	0
				0.5391	0
				0.5396	0
				0.5401	0
				0.5406	0
				0.5411	0
				0.5416	0
				0.5421	0
				0.5426	0
				0.5431	0
				0.5436	0
				0.5441	0
				0.5446	0
				0.5451	0
				0.5456	0
				0.5461	0
				0.5466	0
				0.5471	0
				0.5476	0
				0.5481	0
				0.5486	0
				0.5491	0
				0.5496	0
				0.5501	0
				0.5506	0
				0.5511	0
				0.5516	0
				0.5521	0
				0.5526	0
				0.5531	0
				0.5536	0
				0.5541	0
				0.5546	0
				0.5551	0
				0.5556	0
				0.5561	0
				0.5566	0
				0.5571	0
				0.5576	0
				0.5581	0
				0.5586	0
				0.5591	0
				0.5596	0
				0.5601	0
				0.5606	8.33333
				0.5611	8.33333
				0.5616	8.33333
				0.5621	8.33333
				0.5626	8.33333
				0.5631	8.33333
				0.5636	8.33333
				0.5641	8.33333
				0.5646	8.33333
				0.5651	8.33333
				0.5656	8.33333
				0.5661	16.6667
				0.5666	8.33333
				0.5671	8.33333
				0.5676	8.33333
				0.5681	8.33333
				0.5686	8.33333
				0.5691	8.33333
				0.5696	8.33333
				0.5701	8.33333
				0.5706	8.33333
				0.5711	8.33333
				0.5716	8.33333
				0.5721	8.33333
				0.5726	8.33333
				0.5731	8.33333
				0.5736	8.33333
				0.5741	8.33333
				0.5746	16.6667
				0.5751	16.6667
				0.5756	16.6667
				0.5761	16.6667
				0.5766	16.6667
				0.5771	16.6667
				0.5776	16.6667
				0.5781	16.6667
				0.5786	16.6667
				0.5791	16.6667
				0.5796	16.6667
				0.5801	16.6667
				0.5806	25
				0.5811	25
				0.5816	33.3333
				0.5821	33.3333
				0.5826	33.3333
				0.5831	41.6667
				0.5836	41.6667
				0.5841	33.3333
				0.5846	33.3333
				0.5851	33.3333
				0.5856	33.3333
				0.5861	33.3333
				0.5866	16.6667
				0.5871	25
				0.5876	16.6667
				0.5881	16.6667
				0.5886	33.3333
				0.5891	33.3333
				0.5896	33.3333
				0.5901	33.3333
				0.5906	33.3333
				0.5911	33.3333
				0.5916	41.6667
				0.5921	41.6667
				0.5926	50
				0.5931	41.6667
				0.5936	41.6667
				0.5941	41.6667
				0.5946	25
				0.5951	16.6667
				0.5956	16.6667
				0.5961	16.6667
				0.5966	16.6667
				0.5971	16.6667
				0.5976	8.33333
				0.5981	8.33333
				0.5986	0
				0.5991	0
				0.5996	0
				0.6001	0
				0.6006	0
				0.6011	0
				0.6016	0
				0.6021	0
				0.6026	0
				0.6031	0
				0.6036	8.33333
				0.6041	8.33333
				0.6046	8.33333
				0.6051	8.33333
				0.6056	8.33333
				0.6061	8.33333
				0.6066	8.33333
				0.6071	8.33333
				0.6076	8.33333
				0.6081	8.33333
				0.6086	8.33333
				0.6091	8.33333
				0.6096	0
				0.6101	0
				0.6106	0
				0.6111	8.33333
				0.6116	8.33333
				0.6121	8.33333
				0.6126	8.33333
				0.6131	8.33333
				0.6136	8.33333
				0.6141	8.33333
				0.6146	8.33333
				0.6151	8.33333
				0.6156	8.33333
				0.6161	8.33333
				0.6166	8.33333
				0.6171	0
				0.6176	0
				0.6181	8.33333
				0.6186	8.33333
				0.6191	8.33333
				0.6196	8.33333
				0.6201	8.33333
				0.6206	16.6667
				0.6211	16.6667
				0.6216	16.6667
				0.6221	16.6667
				0.6226	25
				0.6231	25
				0.6236	33.3333
				0.6241	25
				0.6246	25
				0.6251	33.3333
				0.6256	33.3333
				0.6261	33.3333
				0.6266	41.6667
				0.6271	41.6667
				0.6276	41.6667
				0.6281	50
				0.6286	41.6667
				0.6291	50
				0.6296	41.6667
				0.6301	41.6667
				0.6306	41.6667
				0.6311	33.3333
				0.6316	33.3333
				0.6321	33.3333
				0.6326	25
				0.6331	25
				0.6336	25
				0.6341	16.6667
				0.6346	25
				0.6351	16.6667
				0.6356	16.6667
				0.6361	16.6667
				0.6366	25
				0.6371	25
				0.6376	25
				0.6381	33.3333
				0.6386	25
				0.6391	33.3333
				0.6396	33.3333
				0.6401	33.3333
				0.6406	33.3333
				0.6411	33.3333
				0.6416	33.3333
				0.6421	33.3333
				0.6426	25
				0.6431	33.3333
				0.6436	33.3333
				0.6441	25
				0.6446	25
				0.6451	16.6667
				0.6456	16.6667
				0.6461	16.6667
				0.6466	8.33333
				0.6471	16.6667
				0.6476	16.6667
				0.6481	16.6667
				0.6486	25
				0.6491	25
				0.6496	25
				0.6501	25
				0.6506	25
				0.6511	33.3333
				0.6516	33.3333
				0.6521	33.3333
				0.6526	33.3333
				0.6531	25
				0.6536	25
				0.6541	25
				0.6546	25
				0.6551	16.6667
				0.6556	16.6667
				0.6561	25
				0.6566	33.3333
				0.6571	25
				0.6576	25
				0.6581	25
				0.6586	33.3333
				0.6591	33.3333
				0.6596	33.3333
				0.6601	33.3333
				0.6606	33.3333
				0.6611	33.3333
				0.6616	33.3333
				0.6621	25
				0.6626	16.6667
				0.6631	16.6667
				0.6636	16.6667
				0.6641	16.6667
				0.6646	16.6667
				0.6651	16.6667
				0.6656	16.6667
				0.6661	16.6667
				0.6666	16.6667
				0.6671	16.6667
				0.6676	16.6667
				0.6681	25
				0.6686	33.3333
				0.6691	33.3333
				0.6696	33.3333
				0.6701	33.3333
				0.6706	25
				0.6711	25
				0.6716	33.3333
				0.6721	33.3333
				0.6726	25
				0.6731	25
				0.6736	33.3333
				0.6741	25
				0.6746	16.6667
				0.6751	16.6667
				0.6756	16.6667
				0.6761	33.3333
				0.6766	41.6667
				0.6771	41.6667
				0.6776	33.3333
				0.6781	50
				0.6786	58.3333
				0.6791	58.3333
				0.6796	50
				0.6801	50
				0.6806	58.3333
				0.6811	58.3333
				0.6816	66.6667
				0.6821	50
				0.6826	41.6667
				0.6831	41.6667
				0.6836	41.6667
				0.6841	25
				0.6846	16.6667
				0.6851	25
				0.6856	25
				0.6861	25
				0.6866	16.6667
				0.6871	16.6667
				0.6876	8.33333
				0.6881	8.33333
				0.6886	16.6667
				0.6891	16.6667
				0.6896	16.6667
				0.6901	16.6667
				0.6906	16.6667
				0.6911	8.33333
				0.6916	8.33333
				0.6921	8.33333
				0.6926	16.6667
				0.6931	16.6667
				0.6936	16.6667
				0.6941	16.6667
				0.6946	8.33333
				0.6951	8.33333
				0.6956	8.33333
				0.6961	8.33333
				0.6966	8.33333
				0.6971	16.6667
				0.6976	25
				0.6981	25
				0.6986	33.3333
				0.6991	33.3333
				0.6996	33.3333
				0.7001	33.3333
				0.7006	41.6667
				0.7011	41.6667
				0.7016	41.6667
				0.7021	41.6667
				0.7026	41.6667
				0.7031	33.3333
				0.7036	33.3333
				0.7041	33.3333
				0.7046	25
				0.7051	25
				0.7056	25
				0.7061	25
				0.7066	16.6667
				0.7071	16.6667
				0.7076	16.6667
				0.7081	16.6667
				0.7086	25
				0.7091	25
				0.7096	16.6667
				0.7101	25
				0.7106	16.6667
				0.7111	16.6667
				0.7116	25
				0.7121	25
				0.7126	25
				0.7131	25
				0.7136	25
				0.7141	25
				0.7146	16.6667
				0.7151	33.3333
				0.7156	33.3333
				0.7161	25
				0.7166	25
				0.7171	25
				0.7176	16.6667
				0.7181	16.6667
				0.7186	16.6667
				0.7191	16.6667
				0.7196	16.6667
				0.7201	16.6667
				0.7206	16.6667
				0.7211	0
				0.7216	0
				0.7221	0
				0.7226	0
				0.7231	0
				0.7236	0
				0.7241	0
				0.7246	0
				0.7251	0
				0.7256	0
				0.7261	0
				0.7266	0
				0.7271	0
				0.7276	0
				0.7281	8.33333
				0.7286	8.33333
				0.7291	8.33333
				0.7296	8.33333
				0.7301	8.33333
				0.7306	8.33333
				0.7311	8.33333
				0.7316	8.33333
				0.7321	8.33333
				0.7326	8.33333
				0.7331	8.33333
				0.7336	8.33333
				0.7341	0
				0.7346	0
				0.7351	0
				0.7356	0
				0.7361	0
				0.7366	0
				0.7371	0
				0.7376	0
				0.7381	0
				0.7386	0
				0.7391	0
				0.7396	0
				0.7401	0
				0.7406	0
				0.7411	0
				0.7416	0
				0.7421	0
				0.7426	0
				0.7431	0
				0.7436	0
				0.7441	0
				0.7446	0
				0.7451	0
				0.7456	0
				0.7461	0
				0.7466	0
				0.7471	0
				0.7476	0
				0.7481	0
				0.7486	0
				0.7491	0
				0.7496	0
				0.7501	0
				0.7506	0
				0.7511	0
				0.7516	0
				0.7521	0
				0.7526	8.33333
				0.7531	8.33333
				0.7536	8.33333
				0.7541	8.33333
				0.7546	16.6667
				0.7551	16.6667
				0.7556	16.6667
				0.7561	25
				0.7566	25
				0.7571	25
				0.7576	25
				0.7581	25
				0.7586	16.6667
				0.7591	16.6667
				0.7596	16.6667
				0.7601	16.6667
				0.7606	8.33333
				0.7611	25
				0.7616	25
				0.7621	25
				0.7626	25
				0.7631	25
				0.7636	25
				0.7641	25
				0.7646	33.3333
				0.7651	33.3333
				0.7656	33.3333
				0.7661	33.3333
				0.7666	41.6667
				0.7671	25
				0.7676	25
				0.7681	16.6667
				0.7686	16.6667
				0.7691	25
				0.7696	33.3333
				0.7701	41.6667
				0.7706	33.3333
				0.7711	33.3333
				0.7716	41.6667
				0.7721	41.6667
				0.7726	33.3333
				0.7731	41.6667
				0.7736	41.6667
				0.7741	41.6667
				0.7746	41.6667
				0.7751	33.3333
				0.7756	25
				0.7761	16.6667
				0.7766	16.6667
				0.7771	16.6667
				0.7776	25
				0.7781	25
				0.7786	33.3333
				0.7791	25
				0.7796	33.3333
				0.7801	33.3333
				0.7806	33.3333
				0.7811	41.6667
				0.7816	41.6667
				0.7821	50
				0.7826	50
				0.7831	50
				0.7836	41.6667
				0.7841	41.6667
				0.7846	33.3333
				0.7851	33.3333
				0.7856	33.3333
				0.7861	33.3333
				0.7866	41.6667
				0.7871	33.3333
				0.7876	41.6667
				0.7881	33.3333
				0.7886	33.3333
				0.7891	33.3333
				0.7896	25
				0.7901	25
				0.7906	41.6667
				0.7911	41.6667
				0.7916	33.3333
				0.7921	33.3333
				0.7926	25
				0.7931	33.3333
				0.7936	25
				0.7941	33.3333
				0.7946	41.6667
				0.7951	41.6667
				0.7956	41.6667
				0.7961	58.3333
				0.7966	41.6667
				0.7971	41.6667
				0.7976	50
				0.7981	50
				0.7986	58.3333
				0.7991	50
				0.7996	50
				0.8001	41.6667
				0.8006	33.3333
				0.8011	41.6667
				0.8016	41.6667
				0.8021	25
				0.8026	33.3333
				0.8031	33.3333
				0.8036	33.3333
				0.8041	41.6667
				0.8046	33.3333
				0.8051	41.6667
				0.8056	41.6667
				0.8061	50
				0.8066	50
				0.8071	41.6667
				0.8076	41.6667
				0.8081	41.6667
				0.8086	58.3333
				0.8091	58.3333
				0.8096	50
				0.8101	41.6667
				0.8106	41.6667
				0.8111	33.3333
				0.8116	33.3333
				0.8121	25
				0.8126	25
				0.8131	50
				0.8136	50
				0.8141	50
				0.8146	25
				0.8151	33.3333
				0.8156	33.3333
				0.8161	33.3333
				0.8166	50
				0.8171	50
				0.8176	50
				0.8181	50
				0.8186	50
				0.8191	25
				0.8196	25
				0.8201	33.3333
				0.8206	33.3333
				0.8211	25
				0.8216	33.3333
				0.8221	33.3333
				0.8226	16.6667
				0.8231	16.6667
				0.8236	16.6667
				0.8241	25
				0.8246	33.3333
				0.8251	33.3333
				0.8256	33.3333
				0.8261	33.3333
				0.8266	33.3333
				0.8271	33.3333
				0.8276	33.3333
				0.8281	33.3333
				0.8286	33.3333
				0.8291	33.3333
				0.8296	33.3333
				0.8301	33.3333
				0.8306	25
				0.8311	25
				0.8316	25
				0.8321	16.6667
				0.8326	16.6667
				0.8331	16.6667
				0.8336	8.33333
				0.8341	8.33333
				0.8346	8.33333
				0.8351	8.33333
				0.8356	8.33333
				0.8361	0
				0.8366	0
				0.8371	0
				0.8376	0
				0.8381	0
				0.8386	0
				0.8391	0
				0.8396	0
				0.8401	0
				0.8406	0
				0.8411	0
				0.8416	0
				0.8421	0
				0.8426	0
				0.8431	0
				0.8436	0
				0.8441	0
				0.8446	0
				0.8451	0
				0.8456	0
				0.8461	0
				0.8466	0
				0.8471	0
				0.8476	0
				0.8481	0
				0.8486	0
				0.8491	0
				0.8496	0
				0.8501	0
				0.8506	0
				0.8511	0
				0.8516	0
				0.8521	0
				0.8526	0
				0.8531	0
				0.8536	0
				0.8541	0
				0.8546	0
				0.8551	0
				0.8556	0
				0.8561	0
				0.8566	0
				0.8571	0
				0.8576	0
				0.8581	0
				0.8586	8.33333
				0.8591	8.33333
				0.8596	8.33333
				0.8601	25
				0.8606	25
				0.8611	25
				0.8616	25
				0.8621	33.3333
				0.8626	33.3333
				0.8631	33.3333
				0.8636	33.3333
				0.8641	33.3333
				0.8646	25
				0.8651	25
				0.8656	25
				0.8661	25
				0.8666	33.3333
				0.8671	33.3333
				0.8676	50
				0.8681	41.6667
				0.8686	41.6667
				0.8691	50
				0.8696	50
				0.8701	50
				0.8706	58.3333
				0.8711	75
				0.8716	75
				0.8721	75
				0.8726	75
				0.8731	75
				0.8736	58.3333
				0.8741	58.3333
				0.8746	58.3333
				0.8751	58.3333
				0.8756	66.6667
				0.8761	66.6667
				0.8766	58.3333
				0.8771	41.6667
				0.8776	41.6667
				0.8781	25
				0.8786	16.6667
				0.8791	25
				0.8796	25
				0.8801	33.3333
				0.8806	33.3333
				0.8811	33.3333
				0.8816	25
				0.8821	25
				0.8826	25
				0.8831	25
				0.8836	25
				0.8841	25
				0.8846	25
				0.8851	16.6667
				0.8856	16.6667
				0.8861	8.33333
				0.8866	16.6667
				0.8871	8.33333
				0.8876	8.33333
				0.8881	8.33333
				0.8886	8.33333
				0.8891	8.33333
				0.8896	8.33333
				0.8901	8.33333
				0.8906	8.33333
				0.8911	8.33333
				0.8916	8.33333
				0.8921	8.33333
				0.8926	0
				0.8931	0
				0.8936	0
				0.8941	0
				0.8946	0
				0.8951	0
				0.8956	0
				0.8961	0
				0.8966	0
				0.8971	0
				0.8976	0
				0.8981	0
				0.8986	0
				0.8991	0
				0.8996	0
				0.9001	0
				0.9006	0
				0.9011	0
				0.9016	0
				0.9021	0
				0.9026	0
				0.9031	0
				0.9036	0
				0.9041	0
				0.9046	0
				0.9051	0
				0.9056	0
				0.9061	0
				0.9066	0
				0.9071	0
				0.9076	0
				0.9081	0
				0.9086	0
				0.9091	0
				0.9096	0
				0.9101	0
				0.9106	0
				0.9111	0
				0.9116	0
				0.9121	0
				0.9126	0
				0.9131	0
				0.9136	0
				0.9141	0
				0.9146	0
				0.9151	8.33333
				0.9156	8.33333
				0.9161	8.33333
				0.9166	8.33333
				0.9171	8.33333
				0.9176	8.33333
				0.9181	8.33333
				0.9186	8.33333
				0.9191	8.33333
				0.9196	8.33333
				0.9201	8.33333
				0.9206	8.33333
				0.9211	0
				0.9216	8.33333
				0.9221	8.33333
				0.9226	8.33333
				0.9231	8.33333
				0.9236	8.33333
				0.9241	8.33333
				0.9246	8.33333
				0.9251	8.33333
				0.9256	8.33333
				0.9261	8.33333
				0.9266	8.33333
				0.9271	8.33333
				0.9276	0
				0.9281	0
				0.9286	0
				0.9291	0
				0.9296	0
				0.9301	0
				0.9306	0
				0.9311	0
				0.9316	8.33333
				0.9321	8.33333
				0.9326	8.33333
				0.9331	8.33333
				0.9336	8.33333
				0.9341	8.33333
				0.9346	8.33333
				0.9351	8.33333
				0.9356	8.33333
				0.9361	8.33333
				0.9366	8.33333
				0.9371	8.33333
				0.9376	0
				0.9381	8.33333
				0.9386	8.33333
				0.9391	8.33333
				0.9396	8.33333
				0.9401	8.33333
				0.9406	8.33333
				0.9411	8.33333
				0.9416	8.33333
				0.9421	8.33333
				0.9426	8.33333
				0.9431	8.33333
				0.9436	8.33333
				0.9441	0
				0.9446	0
				0.9451	0
				0.9456	0
				0.9461	0
				0.9466	0
				0.9471	0
				0.9476	0
				0.9481	0
				0.9486	0
				0.9491	8.33333
				0.9496	8.33333
				0.9501	8.33333
				0.9506	8.33333
				0.9511	8.33333
				0.9516	8.33333
				0.9521	8.33333
				0.9526	8.33333
				0.9531	8.33333
				0.9536	16.6667
				0.9541	16.6667
				0.9546	16.6667
				0.9551	8.33333
				0.9556	16.6667
				0.9561	16.6667
				0.9566	16.6667
				0.9571	16.6667
				0.9576	25
				0.9581	25
				0.9586	25
				0.9591	25
				0.9596	16.6667
				0.9601	16.6667
				0.9606	16.6667
				0.9611	16.6667
				0.9616	8.33333
				0.9621	8.33333
				0.9626	8.33333
				0.9631	8.33333
				0.9636	0
				0.9641	0
				0.9646	0
				0.9651	0
				0.9656	0
				0.9661	0
				0.9666	0
				0.9671	0
				0.9676	0
				0.9681	0
				0.9686	0
				0.9691	0
				0.9696	0
				0.9701	0
				0.9706	0
				0.9711	0
				0.9716	0
				0.9721	0
				0.9726	0
				0.9731	0
				0.9736	0
				0.9741	0
				0.9746	0
				0.9751	0
				0.9756	0
				0.9761	8.33333
				0.9766	25
				0.9771	25
				0.9776	33.3333
				0.9781	33.3333
				0.9786	33.3333
				0.9791	33.3333
				0.9796	33.3333
				0.9801	33.3333
				0.9806	33.3333
				0.9811	33.3333
				0.9816	33.3333
				0.9821	25
				0.9826	8.33333
				0.9831	8.33333
				0.9836	0
				0.9841	0
				0.9846	0
				0.9851	0
				0.9856	0
				0.9861	0
				0.9866	0
				0.9871	8.33333
				0.9876	8.33333
				0.9881	8.33333
				0.9886	8.33333
				0.9891	8.33333
				0.9896	8.33333
				0.9901	8.33333
				0.9906	8.33333
				0.9911	16.6667
				0.9916	25
				0.9921	25
				0.9926	25
				0.9931	16.6667
				0.9936	16.6667
				0.9941	16.6667
				0.9946	16.6667
				0.9951	16.6667
				0.9956	16.6667
				0.9961	16.6667
				0.9966	16.6667
				0.9971	8.33333
				0.9976	0
				0.9981	0
				0.9986	0
[truncated: 830 more rows]

## Sheet: Sheet3
On	Baseline Firing Rate	Beat	Beat	All Chirp Phases	All Chirp Phases
Superficial	10.92	Time	Firing Rate (Hz)	Time	Firing Rate (Hz)
		0.0001	2.08333	0.0001	0
		0.0006	2.08333	0.0006	0
		0.0011	2.08333	0.0011	0
		0.0016	2.08333	0.0016	0
		0.0021	1.04167	0.0021	0
		0.0026	0	0.0026	0
		0.0031	0	0.0031	0
		0.0036	0	0.0036	0
		0.0041	0	0.0041	0
		0.0046	0	0.0046	0
		0.0051	0	0.0051	0
		0.0056	0	0.0056	0
		0.0061	0	0.0061	0
		0.0066	0	0.0066	0
		0.0071	0	0.0071	0
		0.0076	1.04167	0.0076	0
		0.0081	1.04167	0.0081	0
		0.0086	2.08333	0.0086	0
		0.0091	2.08333	0.0091	0
		0.0096	3.125	0.0096	0
		0.0101	4.16667	0.0101	0
		0.0106	4.16667	0.0106	0
		0.0111	4.16667	0.0111	0
		0.0116	4.16667	0.0116	0
		0.0121	5.20833	0.0121	0
		0.0126	5.20833	0.0126	0
		0.0131	5.20833	0.0131	0
		0.0136	4.16667	0.0136	0
		0.0141	6.25	0.0141	8.33333
		0.0146	5.20833	0.0146	8.33333
		0.0151	5.20833	0.0151	16.6667
		0.0156	4.16667	0.0156	25
		0.0161	3.125	0.0161	33.3333
		0.0166	3.125	0.0166	33.3333
		0.0171	3.125	0.0171	33.3333
		0.0176	4.16667	0.0176	33.3333
		0.0181	3.125	0.0181	33.3333
		0.0186	5.20833	0.0186	33.3333
		0.0191	7.29167	0.0191	33.3333
		0.0196	8.33333	0.0196	33.3333
		0.0201	6.25	0.0201	25
		0.0206	7.29167	0.0206	25
		0.0211	7.29167	0.0211	16.6667
		0.0216	7.29167	0.0216	8.33333
		0.0221	9.375	0.0221	0
		0.0226	9.375	0.0226	0
		0.0231	9.375	0.0231	0
		0.0236	8.33333	0.0236	0
		0.0241	8.33333	0.0241	0
		0.0246	9.375	0.0246	0
		0.0251	8.33333	0.0251	0
		0.0256	7.29167	0.0256	0
		0.0261	9.375	0.0261	0
		0.0266	8.33333	0.0266	0
		0.0271	9.375	0.0271	0
		0.0276	10.4167	0.0276	0
		0.0281	9.375	0.0281	0
		0.0286	12.5	0.0286	0
		0.0291	12.5	0.0291	0
		0.0296	13.5417	0.0296	0
		0.0301	17.7083	0.0301	0
		0.0306	16.6667	0.0306	0
		0.0311	19.7917	0.0311	0
		0.0316	25	0.0316	0
		0.0321	25	0.0321	0
		0.0326	28.125	0.0326	0
		0.0331	29.1667	0.0331	0
		0.0336	32.2917	0.0336	0
		0.0341	35.4167	0.0341	0
		0.0346	42.7083	0.0346	0
		0.0351	48.9583	0.0351	0
		0.0356	54.1667	0.0356	0
		0.0361	56.25	0.0361	0
		0.0366	60.4167	0.0366	0
		0.0371	66.6667	0.0371	0
		0.0376	69.7917	0.0376	0
		0.0381	79.1667	0.0381	0
		0.0386	85.4167	0.0386	0
		0.0391	91.6667	0.0391	0
		0.0396	92.7083	0.0396	0
		0.0401	98.9583	0.0401	0
		0.0406	100	0.0406	0
		0.0411	106.25	0.0411	0
		0.0416	117.708	0.0416	8.33333
		0.0421	122.917	0.0421	8.33333
		0.0426	127.083	0.0426	8.33333
		0.0431	126.042	0.0431	8.33333
		0.0436	130.208	0.0436	8.33333
		0.0441	131.25	0.0441	8.33333
		0.0446	131.25	0.0446	8.33333
		0.0451	131.25	0.0451	8.33333
		0.0456	135.417	0.0456	8.33333
		0.0461	144.792	0.0461	8.33333
		0.0466	153.125	0.0466	16.6667
		0.0471	151.042	0.0471	16.6667
		0.0476	141.667	0.0476	8.33333
		0.0481	147.917	0.0481	8.33333
		0.0486	153.125	0.0486	8.33333
		0.0491	151.042	0.0491	8.33333
		0.0496	143.75	0.0496	8.33333
		0.0501	139.583	0.0501	8.33333
		0.0506	138.542	0.0506	8.33333
		0.0511	144.792	0.0511	8.33333
		0.0516	144.792	0.0516	8.33333
		0.0521	133.333	0.0521	8.33333
		0.0526	130.208	0.0526	8.33333
		0.0531	132.292	0.0531	8.33333
		0.0536	134.375	0.0536	8.33333
		0.0541	127.083	0.0541	8.33333
		0.0546	123.958	0.0546	16.6667
		0.0551	126.042	0.0551	16.6667
		0.0556	133.333	0.0556	16.6667
		0.0561	132.292	0.0561	25
		0.0566	134.375	0.0566	25
		0.0571	133.333	0.0571	25
		0.0576	132.292	0.0576	25
		0.0581	133.333	0.0581	25
		0.0586	127.083	0.0586	16.6667
		0.0591	131.25	0.0591	16.6667
		0.0596	131.25	0.0596	16.6667
		0.0601	134.375	0.0601	16.6667
		0.0606	128.125	0.0606	16.6667
		0.0611	123.958	0.0611	16.6667
		0.0616	125	0.0616	16.6667
		0.0621	129.167	0.0621	8.33333
		0.0626	128.125	0.0626	8.33333
		0.0631	127.083	0.0631	8.33333
		0.0636	128.125	0.0636	8.33333
		0.0641	130.208	0.0641	8.33333
		0.0646	129.167	0.0646	8.33333
		0.0651	118.75	0.0651	8.33333
		0.0656	120.833	0.0656	16.6667
		0.0661	117.708	0.0661	16.6667
		0.0666	113.542	0.0666	8.33333
		0.0671	116.667	0.0671	16.6667
		0.0676	114.583	0.0676	16.6667
		0.0681	111.458	0.0681	16.6667
		0.0686	108.333	0.0686	16.6667
		0.0691	108.333	0.0691	16.6667
		0.0696	104.167	0.0696	16.6667
		0.0701	106.25	0.0701	16.6667
		0.0706	103.125	0.0706	16.6667
		0.0711	104.167	0.0711	16.6667
		0.0716	97.9167	0.0716	8.33333
		0.0721	90.625	0.0721	8.33333
		0.0726	94.7917	0.0726	16.6667
		0.0731	95.8333	0.0731	8.33333
		0.0736	89.5833	0.0736	25
		0.0741	83.3333	0.0741	25
		0.0746	80.2083	0.0746	33.3333
		0.0751	73.9583	0.0751	33.3333
		0.0756	69.7917	0.0756	41.6667
		0.0761	59.375	0.0761	41.6667
		0.0766	55.2083	0.0766	41.6667
		0.0771	48.9583	0.0771	41.6667
		0.0776	42.7083	0.0776	41.6667
		0.0781	41.6667	0.0781	41.6667
		0.0786	36.4583	0.0786	33.3333
		0.0791	28.125	0.0791	33.3333
		0.0796	25	0.0796	16.6667
		0.0801	22.9167	0.0801	25
		0.0806	20.8333	0.0806	16.6667
		0.0811	14.5833	0.0811	16.6667
		0.0816	15.625	0.0816	8.33333
		0.0821	12.5	0.0821	16.6667
		0.0826	10.4167	0.0826	16.6667
		0.0831	9.375	0.0831	16.6667
		0.0836	9.375	0.0836	16.6667
		0.0841	7.29167	0.0841	16.6667
		0.0846	6.25	0.0846	16.6667
		0.0851	5.20833	0.0851	16.6667
		0.0856	3.125	0.0856	16.6667
		0.0861	3.125	0.0861	16.6667
		0.0866	2.08333	0.0866	16.6667
		0.0871	2.08333	0.0871	16.6667
		0.0876	0	0.0876	16.6667
		0.0881	0	0.0881	8.33333
		0.0886	0	0.0886	8.33333
		0.0891	0	0.0891	8.33333
		0.0896	0	0.0896	8.33333
		0.0901	0	0.0901	8.33333
		0.0906	0	0.0906	8.33333
		0.0911	0	0.0911	8.33333
		0.0916	0	0.0916	8.33333
		0.0921	0	0.0921	0
		0.0926	0	0.0926	0
		0.0931	0	0.0931	0
		0.0936	0	0.0936	0
		0.0941	0	0.0941	0
		0.0946	0	0.0946	0
		0.0951	0	0.0951	0
		0.0956	0	0.0956	0
		0.0961	0	0.0961	0
		0.0966	0	0.0966	0
		0.0971	0	0.0971	0
		0.0976	0	0.0976	0
		0.0981	0	0.0981	0
		0.0986	0	0.0986	0
		0.0991	0	0.0991	0
		0.0996	0	0.0996	0
		0.1001	0	0.1001	0
		0.1006	0	0.1006	0
		0.1011	0	0.1011	0
		0.1016	0	0.1016	0
		0.1021	0	0.1021	0
		0.1026	0	0.1026	0
		0.1031	0	0.1031	0
		0.1036	0	0.1036	0
		0.1041	0	0.1041	0
		0.1046	0	0.1046	0
		0.1051	0	0.1051	0
		0.1056	0	0.1056	0
		0.1061	0	0.1061	0
		0.1066	0	0.1066	0
		0.1071	0	0.1071	0
		0.1076	0	0.1076	0
		0.1081	0	0.1081	0
		0.1086	0	0.1086	0
		0.1091	0	0.1091	0
		0.1096	0	0.1096	8.33333
		0.1101	0	0.1101	8.33333
		0.1106	0	0.1106	8.33333
		0.1111	0	0.1111	8.33333
		0.1116	0	0.1116	8.33333
		0.1121	0	0.1121	8.33333
		0.1126	0	0.1126	8.33333
		0.1131	0	0.1131	8.33333
		0.1136	0	0.1136	8.33333
		0.1141	0	0.1141	8.33333
		0.1146	0	0.1146	8.33333
		0.1151	0	0.1151	8.33333
		0.1156	0	0.1156	0
		0.1161	0	0.1161	0
		0.1166	1.04167	0.1166	0
		0.1171	1.04167	0.1171	0
		0.1176	1.04167	0.1176	0
		0.1181	1.04167	0.1181	0
		0.1186	1.04167	0.1186	0
		0.1191	1.04167	0.1191	8.33333
		0.1196	1.04167	0.1196	16.6667
		0.1201	1.04167	0.1201	25
		0.1206	1.04167	0.1206	25
		0.1211	1.04167	0.1211	25
		0.1216	1.04167	0.1216	25
		0.1221	1.04167	0.1221	25
		0.1226	0	0.1226	25
		0.1231	0	0.1231	25
		0.1236	0	0.1236	25
		0.1241	0	0.1241	25
		0.1246	0	0.1246	25
		0.1251	0	0.1251	16.6667
		0.1256	0	0.1256	8.33333
		0.1261	0	0.1261	0
		0.1266	0	0.1266	0
		0.1271	0	0.1271	0
		0.1276	0	0.1276	16.6667
		0.1281	0	0.1281	16.6667
		0.1286	0	0.1286	16.6667
		0.1291	1.04167	0.1291	16.6667
		0.1296	1.04167	0.1296	16.6667
		0.1301	1.04167	0.1301	16.6667
		0.1306	1.04167	0.1306	16.6667
		0.1311	1.04167	0.1311	25
		0.1316	1.04167	0.1316	25
		0.1321	1.04167	0.1321	25
		0.1326	1.04167	0.1326	25
		0.1331	1.04167	0.1331	50
		0.1336	1.04167	0.1336	33.3333
		0.1341	1.04167	0.1341	33.3333
		0.1346	1.04167	0.1346	33.3333
		0.1351	0	0.1351	33.3333
		0.1356	1.04167	0.1356	50
		0.1361	1.04167	0.1361	58.3333
		0.1366	1.04167	0.1366	58.3333
		0.1371	1.04167	0.1371	91.6667
		0.1376	2.08333	0.1376	100
		0.1381	2.08333	0.1381	108.333
		0.1386	2.08333	0.1386	125
		0.1391	2.08333	0.1391	108.333
		0.1396	2.08333	0.1396	116.667
		0.1401	2.08333	0.1401	141.667
		0.1406	2.08333	0.1406	150
		0.1411	3.125	0.1411	158.333
		0.1416	2.08333	0.1416	166.667
		0.1421	3.125	0.1421	183.333
		0.1426	4.16667	0.1426	191.667
		0.1431	4.16667	0.1431	175
		0.1436	4.16667	0.1436	175
		0.1441	4.16667	0.1441	183.333
		0.1446	4.16667	0.1446	191.667
		0.1451	4.16667	0.1451	191.667
		0.1456	4.16667	0.1456	191.667
		0.1461	5.20833	0.1461	200
		0.1466	6.25	0.1466	200
		0.1471	7.29167	0.1471	191.667
		0.1476	7.29167	0.1476	191.667
		0.1481	6.25	0.1481	166.667
		0.1486	5.20833	0.1486	183.333
		0.1491	6.25	0.1491	158.333
		0.1496	5.20833	0.1496	150
		0.1501	5.20833	0.1501	150
		0.1506	5.20833	0.1506	141.667
		0.1511	6.25	0.1511	141.667
		0.1516	6.25	0.1516	141.667
		0.1521	5.20833	0.1521	133.333
		0.1526	7.29167	0.1526	125
		0.1531	5.20833	0.1531	133.333
		0.1536	5.20833	0.1536	125
		0.1541	5.20833	0.1541	133.333
		0.1546	5.20833	0.1546	116.667
		0.1551	4.16667	0.1551	116.667
		0.1556	4.16667	0.1556	133.333
		0.1561	4.16667	0.1561	125
		0.1566	5.20833	0.1566	116.667
		0.1571	4.16667	0.1571	116.667
		0.1576	4.16667	0.1576	125
		0.1581	4.16667	0.1581	108.333
		0.1586	1.04167	0.1586	125
		0.1591	1.04167	0.1591	116.667
		0.1596	1.04167	0.1596	108.333
		0.1601	1.04167	0.1601	116.667
		0.1606	1.04167	0.1606	108.333
		0.1611	1.04167	0.1611	125
		0.1616	1.04167	0.1616	125
		0.1621	1.04167	0.1621	133.333
		0.1626	0	0.1626	133.333
		0.1631	1.04167	0.1631	133.333
		0.1636	2.08333	0.1636	116.667
		0.1641	2.08333	0.1641	116.667
		0.1646	2.08333	0.1646	108.333
		0.1651	2.08333	0.1651	108.333
		0.1656	2.08333	0.1656	100
		0.1661	2.08333	0.1661	83.3333
		0.1666	2.08333	0.1666	91.6667
		0.1671	2.08333	0.1671	83.3333
		0.1676	2.08333	0.1676	91.6667
		0.1681	2.08333	0.1681	100
		0.1686	2.08333	0.1686	91.6667
		0.1691	1.04167	0.1691	100
		0.1696	0	0.1696	125
		0.1701	0	0.1701	125
		0.1706	0	0.1706	116.667
		0.1711	0	0.1711	133.333
		0.1716	0	0.1716	133.333
		0.1721	0	0.1721	150
		0.1726	0	0.1726	141.667
		0.1731	0	0.1731	141.667
		0.1736	0	0.1736	116.667
		0.1741	0	0.1741	91.6667
		0.1746	0	0.1746	100
		0.1751	0	0.1751	91.6667
		0.1756	0	0.1756	91.6667
		0.1761	0	0.1761	83.3333
		0.1766	0	0.1766	91.6667
		0.1771	0	0.1771	75
		0.1776	0	0.1776	75
		0.1781	0	0.1781	58.3333
		0.1786	0	0.1786	58.3333
		0.1791	0	0.1791	58.3333
		0.1796	0	0.1796	58.3333
		0.1801	0	0.1801	75
		0.1806	0	0.1806	75
		0.1811	0	0.1811	75
		0.1816	1.04167	0.1816	50
		0.1821	1.04167	0.1821	50
		0.1826	1.04167	0.1826	41.6667
		0.1831	1.04167	0.1831	41.6667
		0.1836	1.04167	0.1836	41.6667
		0.1841	1.04167	0.1841	41.6667
		0.1846	1.04167	0.1846	50
		0.1851	1.04167	0.1851	41.6667
		0.1856	1.04167	0.1856	41.6667
		0.1861	1.04167	0.1861	25
		0.1866	1.04167	0.1866	16.6667
		0.1871	1.04167	0.1871	8.33333
		0.1876	0	0.1876	8.33333
		0.1881	0	0.1881	16.6667
		0.1886	0	0.1886	16.6667
		0.1891	0	0.1891	16.6667
		0.1896	0	0.1896	16.6667
		0.1901	0	0.1901	16.6667
		0.1906	0	0.1906	8.33333
		0.1911	0	0.1911	8.33333
		0.1916	0	0.1916	8.33333
		0.1921	0	0.1921	8.33333
		0.1926	0	0.1926	8.33333
		0.1931	0	0.1931	8.33333
		0.1936	0	0.1936	8.33333
		0.1941	0	0.1941	0
		0.1946	0	0.1946	0
		0.1951	0	0.1951	0
		0.1956	0	0.1956	0
		0.1961	1.04167	0.1961	0
		0.1966	2.08333	0.1966	0
		0.1971	2.08333	0.1971	0
		0.1976	2.08333	0.1976	0
		0.1981	2.08333	0.1981	0
		0.1986	2.08333	0.1986	0
		0.1991	2.08333	0.1991	0
		0.1996	2.08333	0.1996	0
				0.2001	0
				0.2006	0
				0.2011	0
				0.2016	0
				0.2021	0
				0.2026	0
				0.2031	0
				0.2036	0
				0.2041	0
				0.2046	0
				0.2051	0
				0.2056	0
				0.2061	0
				0.2066	0
				0.2071	0
				0.2076	0
				0.2081	0
				0.2086	0
				0.2091	0
				0.2096	0
				0.2101	0
				0.2106	0
				0.2111	0
				0.2116	0
				0.2121	0
				0.2126	0
				0.2131	0
				0.2136	0
				0.2141	0
				0.2146	0
				0.2151	0
				0.2156	0
				0.2161	0
				0.2166	0
				0.2171	0
				0.2176	0
				0.2181	0
				0.2186	0
				0.2191	0
				0.2196	0
				0.2201	0
				0.2206	0
				0.2211	0
				0.2216	0
				0.2221	0
				0.2226	0
				0.2231	0
				0.2236	0
				0.2241	0
				0.2246	0
				0.2251	0
				0.2256	0
				0.2261	0
				0.2266	0
				0.2271	0
				0.2276	0
				0.2281	0
				0.2286	0
				0.2291	0
				0.2296	0
				0.2301	0
				0.2306	0
				0.2311	0
				0.2316	0
				0.2321	0
				0.2326	0
				0.2331	0
				0.2336	0
				0.2341	0
				0.2346	0
				0.2351	0
				0.2356	0
				0.2361	0
				0.2366	0
				0.2371	0
				0.2376	0
				0.2381	0
				0.2386	0
				0.2391	0
				0.2396	0
				0.2401	0
				0.2406	0
				0.2411	0
				0.2416	0
				0.2421	0
				0.2426	0
				0.2431	0
				0.2436	0
				0.2441	0
				0.2446	0
				0.2451	0
				0.2456	0
				0.2461	0
				0.2466	0
				0.2471	0
				0.2476	0
				0.2481	0
				0.2486	0
				0.2491	0
				0.2496	8.33333
				0.2501	8.33333
				0.2506	8.33333
				0.2511	8.33333
				0.2516	8.33333
				0.2521	8.33333
				0.2526	8.33333
				0.2531	8.33333
				0.2536	8.33333
				0.2541	8.33333
				0.2546	8.33333
				0.2551	16.6667
				0.2556	8.33333
				0.2561	8.33333
				0.2566	8.33333
				0.2571	8.33333
				0.2576	8.33333
				0.2581	8.33333
				0.2586	8.33333
				0.2591	8.33333
				0.2596	16.6667
				0.2601	16.6667
				0.2606	16.6667
				0.2611	8.33333
				0.2616	8.33333
				0.2621	8.33333
				0.2626	8.33333
				0.2631	8.33333
				0.2636	16.6667
				0.2641	16.6667
				0.2646	16.6667
				0.2651	16.6667
				0.2656	8.33333
				0.2661	8.33333
				0.2666	8.33333
				0.2671	8.33333
				0.2676	8.33333
				0.2681	8.33333
				0.2686	8.33333
				0.2691	8.33333
				0.2696	0
				0.2701	0
				0.2706	0
				0.2711	0
				0.2716	0
				0.2721	0
				0.2726	0
				0.2731	0
				0.2736	0
				0.2741	0
				0.2746	0
				0.2751	0
				0.2756	0
				0.2761	0
				0.2766	8.33333
				0.2771	8.33333
				0.2776	8.33333
				0.2781	8.33333
				0.2786	8.33333
				0.2791	8.33333
				0.2796	8.33333
				0.2801	8.33333
				0.2806	8.33333
				0.2811	8.33333
				0.2816	8.33333
				0.2821	8.33333
				0.2826	0
				0.2831	0
				0.2836	0
				0.2841	0
				0.2846	0
				0.2851	0
				0.2856	0
				0.2861	0
				0.2866	0
				0.2871	0
				0.2876	0
				0.2881	0
				0.2886	0
				0.2891	0
				0.2896	8.33333
				0.2901	8.33333
				0.2906	8.33333
				0.2911	8.33333
				0.2916	8.33333
				0.2921	8.33333
				0.2926	8.33333
				0.2931	8.33333
				0.2936	8.33333
				0.2941	8.33333
				0.2946	8.33333
				0.2951	8.33333
				0.2956	0
				0.2961	0
				0.2966	8.33333
				0.2971	8.33333
				0.2976	8.33333
				0.2981	8.33333
				0.2986	8.33333
				0.2991	8.33333
				0.2996	8.33333
				0.3001	8.33333
				0.3006	8.33333
				0.3011	8.33333
				0.3016	8.33333
				0.3021	8.33333
				0.3026	0
				0.3031	0
				0.3036	0
				0.3041	0
				0.3046	0
				0.3051	0
				0.3056	0
				0.3061	0
				0.3066	0
				0.3071	0
				0.3076	8.33333
				0.3081	8.33333
				0.3086	8.33333
				0.3091	8.33333
				0.3096	8.33333
				0.3101	8.33333
				0.3106	8.33333
				0.3111	8.33333
				0.3116	8.33333
				0.3121	8.33333
				0.3126	8.33333
				0.3131	16.6667
				0.3136	8.33333
				0.3141	8.33333
				0.3146	16.6667
				0.3151	16.6667
				0.3156	16.6667
				0.3161	16.6667
				0.3166	16.6667
				0.3171	16.6667
				0.3176	16.6667
				0.3181	16.6667
				0.3186	16.6667
				0.3191	8.33333
				0.3196	8.33333
				0.3201	16.6667
				0.3206	8.33333
				0.3211	8.33333
				0.3216	8.33333
				0.3221	8.33333
				0.3226	8.33333
				0.3231	16.6667
				0.3236	16.6667
				0.3241	16.6667
				0.3246	16.6667
				0.3251	25
				0.3256	25
				0.3261	16.6667
				0.3266	16.6667
				0.3271	16.6667
				0.3276	16.6667
				0.3281	16.6667
				0.3286	16.6667
				0.3291	16.6667
				0.3296	16.6667
				0.3301	25
				0.3306	33.3333
				0.3311	25
				0.3316	33.3333
				0.3321	33.3333
				0.3326	33.3333
				0.3331	33.3333
				0.3336	50
				0.3341	50
				0.3346	58.3333
				0.3351	50
				0.3356	50
				0.3361	50
				0.3366	41.6667
				0.3371	41.6667
				0.3376	50
				0.3381	50
				0.3386	50
				0.3391	66.6667
				0.3396	58.3333
				0.3401	66.6667
				0.3406	66.6667
				0.3411	66.6667
				0.3416	66.6667
				0.3421	66.6667
				0.3426	66.6667
				0.3431	83.3333
				0.3436	83.3333
				0.3441	83.3333
				0.3446	100
				0.3451	100
				0.3456	91.6667
				0.3461	91.6667
				0.3466	108.333
				0.3471	108.333
				0.3476	108.333
				0.3481	116.667
				0.3486	133.333
				0.3491	141.667
				0.3496	150
				0.3501	166.667
				0.3506	158.333
				0.3511	158.333
				0.3516	175
				0.3521	166.667
				0.3526	150
				0.3531	175
				0.3536	175
				0.3541	166.667
				0.3546	158.333
				0.3551	141.667
				0.3556	125
				0.3561	125
				0.3566	125
				0.3571	125
				0.3576	116.667
				0.3581	133.333
				0.3586	150
				0.3591	125
				0.3596	133.333
				0.3601	150
				0.3606	150
				0.3611	150
				0.3616	141.667
				0.3621	133.333
				0.3626	166.667
				0.3631	166.667
				0.3636	158.333
				0.3641	158.333
				0.3646	150
				0.3651	150
				0.3656	141.667
				0.3661	116.667
				0.3666	108.333
				0.3671	100
				0.3676	100
				0.3681	91.6667
				0.3686	50
				0.3691	33.3333
				0.3696	33.3333
				0.3701	25
				0.3706	8.33333
				0.3711	8.33333
				0.3716	8.33333
				0.3721	8.33333
				0.3726	8.33333
				0.3731	8.33333
				0.3736	8.33333
				0.3741	8.33333
				0.3746	8.33333
				0.3751	8.33333
				0.3756	8.33333
				0.3761	0
				0.3766	0
				0.3771	0
				0.3776	0
				0.3781	0
				0.3786	0
				0.3791	0
				0.3796	0
				0.3801	0
				0.3806	0
				0.3811	0
				0.3816	0
				0.3821	0
				0.3826	0
				0.3831	0
				0.3836	0
				0.3841	0
				0.3846	0
				0.3851	0
				0.3856	0
				0.3861	0
				0.3866	0
				0.3871	0
				0.3876	0
				0.3881	0
				0.3886	0
				0.3891	0
				0.3896	0
				0.3901	0
				0.3906	0
				0.3911	0
				0.3916	0
				0.3921	0
				0.3926	0
				0.3931	0
				0.3936	0
				0.3941	0
				0.3946	0
				0.3951	0
				0.3956	0
				0.3961	0
				0.3966	0
				0.3971	0
				0.3976	0
				0.3981	0
				0.3986	0
				0.3991	0
				0.3996	0
				0.4001	0
				0.4006	0
				0.4011	0
				0.4016	0
				0.4021	0
				0.4026	0
				0.4031	0
				0.4036	0
				0.4041	0
				0.4046	0
				0.4051	0
				0.4056	0
				0.4061	0
				0.4066	0
				0.4071	0
				0.4076	0
				0.4081	0
				0.4086	0
				0.4091	0
				0.4096	0
				0.4101	0
				0.4106	0
				0.4111	0
				0.4116	0
				0.4121	0
				0.4126	0
				0.4131	0
				0.4136	0
				0.4141	0
				0.4146	0
				0.4151	0
				0.4156	0
				0.4161	0
				0.4166	0
				0.4171	0
				0.4176	0
				0.4181	0
				0.4186	0
				0.4191	0
				0.4196	0
				0.4201	0
				0.4206	0
				0.4211	0
				0.4216	0
				0.4221	0
				0.4226	0
				0.4231	0
				0.4236	0
				0.4241	0
				0.4246	0
				0.4251	0
				0.4256	0
				0.4261	0
				0.4266	0
				0.4271	0
				0.4276	0
				0.4281	0
				0.4286	0
				0.4291	0
				0.4296	0
				0.4301	0
				0.4306	0
				0.4311	0
				0.4316	0
				0.4321	0
				0.4326	0
				0.4331	0
				0.4336	0
				0.4341	0
				0.4346	0
				0.4351	0
				0.4356	0
				0.4361	0
				0.4366	0
				0.4371	0
				0.4376	0
				0.4381	0
				0.4386	0
				0.4391	0
				0.4396	16.6667
				0.4401	16.6667
				0.4406	16.6667
				0.4411	16.6667
				0.4416	16.6667
				0.4421	16.6667
				0.4426	16.6667
				0.4431	16.6667
				0.4436	16.6667
				0.4441	16.6667
				0.4446	16.6667
				0.4451	16.6667
				0.4456	8.33333
				0.4461	16.6667
				0.4466	16.6667
				0.4471	16.6667
				0.4476	16.6667
				0.4481	16.6667
				0.4486	16.6667
				0.4491	25
				0.4496	41.6667
				0.4501	58.3333
				0.4506	66.6667
				0.4511	91.6667
				0.4516	91.6667
				0.4521	91.6667
				0.4526	100
				0.4531	108.333
				0.4536	108.333
				0.4541	108.333
				0.4546	108.333
				0.4551	125
				0.4556	116.667
				0.4561	133.333
				0.4566	141.667
				0.4571	133.333
				0.4576	125
				0.4581	133.333
				0.4586	133.333
				0.4591	133.333
				0.4596	150
				0.4601	150
				0.4606	158.333
				0.4611	141.667
				0.4616	150
				0.4621	150
				0.4626	141.667
				0.4631	133.333
				0.4636	133.333
				0.4641	116.667
				0.4646	116.667
				0.4651	125
				0.4656	108.333
				0.4661	125
				0.4666	158.333
				0.4671	166.667
				0.4676	150
				0.4681	133.333
				0.4686	125
				0.4691	133.333
				0.4696	158.333
				0.4701	158.333
				0.4706	166.667
				0.4711	166.667
				0.4716	183.333
				0.4721	200
				0.4726	158.333
				0.4731	150
				0.4736	150
				0.4741	158.333
				0.4746	175
				0.4751	158.333
				0.4756	150
				0.4761	150
				0.4766	158.333
				0.4771	150
				0.4776	133.333
				0.4781	100
				0.4786	108.333
				0.4791	108.333
				0.4796	116.667
				0.4801	100
				0.4806	100
				0.4811	100
				0.4816	91.6667
				0.4821	100
				0.4826	83.3333
				0.4831	83.3333
				0.4836	91.6667
				0.4841	91.6667
				0.4846	91.6667
				0.4851	83.3333
				0.4856	75
				0.4861	66.6667
				0.4866	58.3333
				0.4871	58.3333
				0.4876	50
				0.4881	41.6667
				0.4886	33.3333
				0.4891	25
				0.4896	16.6667
				0.4901	16.6667
				0.4906	8.33333
				0.4911	8.33333
				0.4916	8.33333
				0.4921	8.33333
				0.4926	0
				0.4931	0
				0.4936	0
				0.4941	0
				0.4946	0
				0.4951	8.33333
				0.4956	8.33333
				0.4961	8.33333
				0.4966	8.33333
				0.4971	8.33333
				0.4976	8.33333
				0.4981	8.33333
				0.4986	8.33333
				0.4991	8.33333
				0.4996	8.33333
				0.5001	8.33333
				0.5006	8.33333
				0.5011	0
				0.5016	0
				0.5021	0
				0.5026	0
				0.5031	0
				0.5036	0
				0.5041	0
				0.5046	0
				0.5051	0
				0.5056	0
				0.5061	0
				0.5066	0
				0.5071	0
				0.5076	0
				0.5081	0
				0.5086	0
				0.5091	0
				0.5096	0
				0.5101	0
				0.5106	0
				0.5111	0
				0.5116	0
				0.5121	0
				0.5126	0
				0.5131	0
				0.5136	0
				0.5141	0
				0.5146	0
				0.5151	0
				0.5156	0
				0.5161	0
				0.5166	0
				0.5171	0
				0.5176	0
				0.5181	0
				0.5186	0
				0.5191	0
				0.5196	0
				0.5201	0
				0.5206	0
				0.5211	0
				0.5216	0
				0.5221	0
				0.5226	0
				0.5231	0
				0.5236	0
				0.5241	0
				0.5246	0
				0.5251	0
				0.5256	0
				0.5261	0
				0.5266	0
				0.5271	0
				0.5276	0
				0.5281	0
				0.5286	0
				0.5291	0
				0.5296	0
				0.5301	0
				0.5306	0
				0.5311	0
				0.5316	0
				0.5321	0
				0.5326	0
				0.5331	0
				0.5336	0
				0.5341	0
				0.5346	0
				0.5351	0
				0.5356	0
				0.5361	0
				0.5366	0
				0.5371	0
				0.5376	0
				0.5381	0
				0.5386	0
				0.5391	0
				0.5396	0
				0.5401	0
				0.5406	0
				0.5411	0
				0.5416	0
				0.5421	0
				0.5426	0
				0.5431	0
				0.5436	0
				0.5441	0
				0.5446	0
				0.5451	0
				0.5456	0
				0.5461	0
				0.5466	0
				0.5471	0
				0.5476	0
				0.5481	0
				0.5486	0
				0.5491	0
				0.5496	0
				0.5501	0
				0.5506	0
				0.5511	0
				0.5516	0
				0.5521	0
				0.5526	0
				0.5531	0
				0.5536	0
				0.5541	0
				0.5546	0
				0.5551	0
				0.5556	0
				0.5561	0
				0.5566	0
				0.5571	0
				0.5576	0
				0.5581	0
				0.5586	0
				0.5591	0
				0.5596	0
				0.5601	0
				0.5606	0
				0.5611	0
				0.5616	0
				0.5621	0
				0.5626	0
				0.5631	0
				0.5636	0
				0.5641	0
				0.5646	0
				0.5651	0
				0.5656	0
				0.5661	0
				0.5666	0
				0.5671	0
				0.5676	0
				0.5681	0
				0.5686	0
				0.5691	0
				0.5696	0
				0.5701	0
				0.5706	0
				0.5711	0
				0.5716	0
				0.5721	0
				0.5726	0
				0.5731	0
				0.5736	0
				0.5741	0
				0.5746	0
				0.5751	0
				0.5756	0
				0.5761	0
				0.5766	0
				0.5771	0
				0.5776	0
				0.5781	0
				0.5786	0
				0.5791	0
				0.5796	0
				0.5801	0
				0.5806	0
				0.5811	0
				0.5816	0
				0.5821	0
				0.5826	0
				0.5831	0
				0.5836	0
				0.5841	0
				0.5846	0
				0.5851	0
				0.5856	0
				0.5861	0
				0.5866	0
				0.5871	0
				0.5876	0
				0.5881	0
				0.5886	0
				0.5891	0
				0.5896	0
				0.5901	0
				0.5906	0
				0.5911	0
				0.5916	0
				0.5921	0
				0.5926	0
				0.5931	0
				0.5936	0
				0.5941	0
				0.5946	0
				0.5951	0
				0.5956	0
				0.5961	0
				0.5966	0
				0.5971	0
				0.5976	0
				0.5981	0
				0.5986	0
				0.5991	0
				0.5996	0
				0.6001	0
				0.6006	0
				0.6011	0
				0.6016	0
				0.6021	0
				0.6026	0
				0.6031	0
				0.6036	0
				0.6041	0
				0.6046	0
				0.6051	0
				0.6056	0
				0.6061	0
				0.6066	0
				0.6071	0
				0.6076	0
				0.6081	0
				0.6086	0
				0.6091	0
				0.6096	0
				0.6101	0
				0.6106	0
				0.6111	0
				0.6116	0
				0.6121	0
				0.6126	0
				0.6131	0
				0.6136	0
				0.6141	0
				0.6146	0
				0.6151	0
				0.6156	0
				0.6161	0
				0.6166	0
				0.6171	0
				0.6176	0
				0.6181	0
				0.6186	0
				0.6191	0
				0.6196	0
				0.6201	0
				0.6206	0
				0.6211	0
				0.6216	0
				0.6221	0
				0.6226	0
				0.6231	0
				0.6236	0
				0.6241	0
				0.6246	0
				0.6251	0
				0.6256	0
				0.6261	0
				0.6266	0
				0.6271	0
				0.6276	0
				0.6281	0
				0.6286	0
				0.6291	0
				0.6296	0
				0.6301	0
				0.6306	0
				0.6311	0
				0.6316	0
				0.6321	0
				0.6326	0
				0.6331	0
				0.6336	0
				0.6341	0
				0.6346	0
				0.6351	0
				0.6356	0
				0.6361	0
				0.6366	0
				0.6371	0
				0.6376	0
				0.6381	0
				0.6386	0
				0.6391	0
				0.6396	0
				0.6401	0
				0.6406	0
				0.6411	0
				0.6416	0
				0.6421	0
				0.6426	0
				0.6431	0
				0.6436	0
				0.6441	8.33333
				0.6446	8.33333
				0.6451	16.6667
				0.6456	16.6667
				0.6461	16.6667
				0.6466	25
				0.6471	25
				0.6476	25
				0.6481	33.3333
				0.6486	41.6667
				0.6491	50
				0.6496	58.3333
				0.6501	58.3333
				0.6506	58.3333
				0.6511	50
				0.6516	66.6667
				0.6521	83.3333
				0.6526	75
				0.6531	83.3333
				0.6536	125
				0.6541	116.667
				0.6546	116.667
				0.6551	125
				0.6556	133.333
				0.6561	141.667
				0.6566	141.667
				0.6571	150
				0.6576	133.333
				0.6581	141.667
				0.6586	158.333
				0.6591	158.333
				0.6596	133.333
				0.6601	175
				0.6606	183.333
				0.6611	166.667
				0.6616	158.333
				0.6621	141.667
				0.6626	150
				0.6631	158.333
				0.6636	166.667
				0.6641	166.667
				0.6646	175
				0.6651	175
				0.6656	191.667
				0.6661	158.333
				0.6666	141.667
				0.6671	141.667
				0.6676	150
				0.6681	166.667
				0.6686	166.667
				0.6691	166.667
				0.6696	175
				0.6701	175
				0.6706	175
				0.6711	175
				0.6716	166.667
				0.6721	175
				0.6726	175
				0.6731	175
				0.6736	166.667
				0.6741	150
				0.6746	158.333
				0.6751	141.667
				0.6756	158.333
				0.6761	141.667
				0.6766	125
				0.6771	125
				0.6776	116.667
				0.6781	108.333
				0.6786	108.333
				0.6791	133.333
				0.6796	125
				0.6801	141.667
				0.6806	141.667
				0.6811	150
				0.6816	125
				0.6821	116.667
				0.6826	125
				0.6831	116.667
				0.6836	116.667
				0.6841	125
				0.6846	133.333
				0.6851	108.333
				0.6856	108.333
				0.6861	100
				0.6866	83.3333
				0.6871	83.3333
				0.6876	83.3333
				0.6881	91.6667
				0.6886	75
				0.6891	75
				0.6896	66.6667
				0.6901	50
				0.6906	41.6667
				0.6911	41.6667
				0.6916	41.6667
				0.6921	33.3333
				0.6926	50
				0.6931	41.6667
				0.6936	33.3333
				0.6941	25
				0.6946	25
				0.6951	25
				0.6956	16.6667
				0.6961	16.6667
				0.6966	16.6667
				0.6971	16.6667
				0.6976	16.6667
				0.6981	16.6667
				0.6986	0
				0.6991	0
				0.6996	0
				0.7001	0
				0.7006	0
				0.7011	0
				0.7016	0
				0.7021	0
				0.7026	0
				0.7031	0
				0.7036	0
				0.7041	0
				0.7046	0
				0.7051	0
				0.7056	0
				0.7061	0
				0.7066	0
				0.7071	0
				0.7076	0
				0.7081	0
				0.7086	0
				0.7091	0
				0.7096	0
				0.7101	0
				0.7106	0
				0.7111	0
				0.7116	0
				0.7121	0
				0.7126	0
				0.7131	0
				0.7136	0
				0.7141	0
				0.7146	0
				0.7151	0
				0.7156	0
				0.7161	0
				0.7166	0
				0.7171	0
				0.7176	0
				0.7181	0
				0.7186	0
				0.7191	0
				0.7196	0
				0.7201	0
				0.7206	0
				0.7211	0
				0.7216	0
				0.7221	0
				0.7226	0
				0.7231	0
				0.7236	0
				0.7241	0
				0.7246	0
				0.7251	0
				0.7256	0
				0.7261	0
				0.7266	0
				0.7271	0
				0.7276	0
				0.7281	0
				0.7286	0
				0.7291	0
				0.7296	0
				0.7301	0
				0.7306	0
				0.7311	0
				0.7316	0
				0.7321	0
				0.7326	0
				0.7331	0
				0.7336	0
				0.7341	0
				0.7346	0
				0.7351	0
				0.7356	0
				0.7361	0
				0.7366	0
				0.7371	0
				0.7376	0
				0.7381	0
				0.7386	0
				0.7391	0
				0.7396	0
				0.7401	0
				0.7406	0
				0.7411	0
				0.7416	0
				0.7421	0
				0.7426	0
				0.7431	0
				0.7436	0
				0.7441	8.33333
				0.7446	8.33333
				0.7451	8.33333
				0.7456	8.33333
				0.7461	8.33333
				0.7466	8.33333
				0.7471	8.33333
				0.7476	8.33333
				0.7481	16.6667
				0.7486	25
				0.7491	41.6667
				0.7496	50
				0.7501	50
				0.7506	50
				0.7511	50
				0.7516	58.3333
				0.7521	58.3333
				0.7526	66.6667
				0.7531	75
				0.7536	91.6667
				0.7541	83.3333
				0.7546	75
				0.7551	58.3333
				0.7556	50
				0.7561	50
				0.7566	66.6667
				0.7571	66.6667
				0.7576	58.3333
				0.7581	83.3333
				0.7586	75
				0.7591	75
				0.7596	58.3333
				0.7601	66.6667
				0.7606	66.6667
				0.7611	75
				0.7616	83.3333
				0.7621	83.3333
				0.7626	75
				0.7631	83.3333
				0.7636	100
				0.7641	83.3333
				0.7646	83.3333
				0.7651	83.3333
				0.7656	83.3333
				0.7661	75
				0.7666	100
				0.7671	100
				0.7676	91.6667
				0.7681	116.667
				0.7686	133.333
				0.7691	125
				0.7696	125
				0.7701	125
				0.7706	125
				0.7711	125
				0.7716	141.667
				0.7721	141.667
				0.7726	133.333
				0.7731	133.333
				0.7736	141.667
				0.7741	133.333
				0.7746	116.667
				0.7751	116.667
				0.7756	108.333
				0.7761	100
				0.7766	100
				0.7771	108.333
				0.7776	100
				0.7781	100
				0.7786	91.6667
				0.7791	91.6667
				0.7796	100
				0.7801	108.333
				0.7806	108.333
				0.7811	108.333
				0.7816	108.333
				0.7821	108.333
				0.7826	108.333
				0.7831	91.6667
				0.7836	83.3333
				0.7841	83.3333
				0.7846	100
				0.7851	108.333
				0.7856	91.6667
				0.7861	58.3333
				0.7866	50
				0.7871	50
				0.7876	41.6667
				0.7881	50
				0.7886	50
				0.7891	58.3333
				0.7896	58.3333
				0.7901	58.3333
				0.7906	50
				0.7911	33.3333
				0.7916	33.3333
				0.7921	33.3333
				0.7926	33.3333
				0.7931	41.6667
				0.7936	41.6667
				0.7941	33.3333
				0.7946	33.3333
				0.7951	25
				0.7956	25
				0.7961	25
				0.7966	8.33333
				0.7971	8.33333
				0.7976	8.33333
				0.7981	8.33333
				0.7986	8.33333
				0.7991	0
				0.7996	0
				0.8001	0
				0.8006	0
				0.8011	0
				0.8016	0
				0.8021	0
				0.8026	0
				0.8031	0
				0.8036	0
				0.8041	0
				0.8046	0
				0.8051	0
				0.8056	0
				0.8061	0
				0.8066	0
				0.8071	0
				0.8076	0
				0.8081	0
				0.8086	0
				0.8091	0
				0.8096	0
				0.8101	0
				0.8106	0
				0.8111	0
				0.8116	0
				0.8121	0
				0.8126	0
				0.8131	0
				0.8136	0
				0.8141	0
				0.8146	0
				0.8151	0
				0.8156	0
				0.8161	0
				0.8166	0
				0.8171	0
				0.8176	0
				0.8181	0
				0.8186	0
				0.8191	0
				0.8196	0
				0.8201	0
				0.8206	0
				0.8211	0
				0.8216	0
				0.8221	0
				0.8226	0
				0.8231	0
				0.8236	0
				0.8241	0
				0.8246	0
				0.8251	0
				0.8256	0
				0.8261	0
				0.8266	0
				0.8271	0
				0.8276	0
				0.8281	0
				0.8286	0
				0.8291	0
				0.8296	0
				0.8301	0
				0.8306	0
				0.8311	0
				0.8316	0
				0.8321	0
				0.8326	0
				0.8331	0
				0.8336	0
				0.8341	0
				0.8346	0
				0.8351	0
				0.8356	0
				0.8361	0
				0.8366	0
				0.8371	0
				0.8376	0
				0.8381	0
				0.8386	0
				0.8391	0
				0.8396	0
				0.8401	0
				0.8406	0
				0.8411	0
				0.8416	0
				0.8421	0
				0.8426	0
				0.8431	0
				0.8436	0
				0.8441	0
				0.8446	0
				0.8451	0
				0.8456	0
				0.8461	0
				0.8466	0
				0.8471	0
				0.8476	0
				0.8481	0
				0.8486	0
				0.8491	0
				0.8496	0
				0.8501	0
				0.8506	0
				0.8511	0
				0.8516	0
				0.8521	0
				0.8526	0
				0.8531	0
				0.8536	0
				0.8541	0
				0.8546	0
				0.8551	0
				0.8556	0
				0.8561	0
				0.8566	0
				0.8571	0
				0.8576	0
				0.8581	0
				0.8586	0
				0.8591	0
				0.8596	0
				0.8601	0
				0.8606	0
				0.8611	0
				0.8616	0
				0.8621	0
				0.8626	0
				0.8631	0
				0.8636	0
				0.8641	0
				0.8646	0
				0.8651	0
				0.8656	0
				0.8661	0
				0.8666	0
				0.8671	0
				0.8676	0
				0.8681	0
				0.8686	0
				0.8691	0
				0.8696	0
				0.8701	0
				0.8706	0
				0.8711	0
				0.8716	0
				0.8721	0
				0.8726	0
				0.8731	0
				0.8736	0
				0.8741	0
				0.8746	0
				0.8751	0
				0.8756	0
				0.8761	0
				0.8766	0
				0.8771	0
				0.8776	0
				0.8781	0
				0.8786	0
				0.8791	0
				0.8796	0
				0.8801	0
				0.8806	0
				0.8811	0
				0.8816	0
				0.8821	0
				0.8826	0
				0.8831	0
				0.8836	0
				0.8841	0
				0.8846	0
				0.8851	0
				0.8856	0
				0.8861	0
				0.8866	0
				0.8871	0
				0.8876	0
				0.8881	0
				0.8886	0
				0.8891	0
				0.8896	0
				0.8901	0
				0.8906	0
				0.8911	0
				0.8916	0
				0.8921	0
				0.8926	0
				0.8931	0
				0.8936	0
				0.8941	0
				0.8946	0
				0.8951	0
				0.8956	0
				0.8961	0
				0.8966	0
				0.8971	0
				0.8976	0
				0.8981	0
				0.8986	0
				0.8991	0
				0.8996	0
				0.9001	0
				0.9006	0
				0.9011	0
				0.9016	0
				0.9021	0
				0.9026	0
				0.9031	0
				0.9036	0
				0.9041	0
				0.9046	0
				0.9051	0
				0.9056	0
				0.9061	0
				0.9066	0
				0.9071	0
				0.9076	0
				0.9081	0
				0.9086	0
				0.9091	0
				0.9096	0
				0.9101	0
				0.9106	0
				0.9111	0
				0.9116	0
				0.9121	0
				0.9126	0
				0.9131	0
				0.9136	0
				0.9141	0
				0.9146	0
				0.9151	0
				0.9156	0
				0.9161	0
				0.9166	0
				0.9171	0
				0.9176	0
				0.9181	0
				0.9186	0
				0.9191	0
				0.9196	0
				0.9201	0
				0.9206	0
				0.9211	0
				0.9216	0
				0.9221	0
				0.9226	0
				0.9231	0
				0.9236	0
				0.9241	0
				0.9246	0
				0.9251	0
				0.9256	0
				0.9261	0
				0.9266	0
				0.9271	0
				0.9276	0
				0.9281	0
				0.9286	0
				0.9291	0
				0.9296	0
				0.9301	0
				0.9306	0
				0.9311	0
				0.9316	0
				0.9321	0
				0.9326	0
				0.9331	0
				0.9336	0
				0.9341	0
				0.9346	8.33333
				0.9351	8.33333
				0.9356	8.33333
				0.9361	8.33333
				0.9366	8.33333
				0.9371	8.33333
				0.9376	8.33333
				0.9381	8.33333
				0.9386	8.33333
				0.9391	8.33333
				0.9396	8.33333
				0.9401	8.33333
				0.9406	0
				0.9411	0
				0.9416	0
				0.9421	0
				0.9426	0
				0.9431	0
				0.9436	0
				0.9441	0
				0.9446	0
				0.9451	0
				0.9456	0
				0.9461	0
				0.9466	0
				0.9471	0
				0.9476	0
				0.9481	0
				0.9486	0
				0.9491	0
				0.9496	0
				0.9501	0
				0.9506	0
				0.9511	0
				0.9516	0
				0.9521	0
				0.9526	0
				0.9531	0
				0.9536	0
				0.9541	0
				0.9546	0
				0.9551	8.33333
				0.9556	16.6667
				0.9561	16.6667
				0.9566	25
				0.9571	41.6667
				0.9576	50
				0.9581	50
				0.9586	58.3333
				0.9591	66.6667
				0.9596	66.6667
				0.9601	75
				0.9606	83.3333
				0.9611	75
				0.9616	100
				0.9621	125
				0.9626	116.667
				0.9631	125
				0.9636	133.333
				0.9641	133.333
				0.9646	125
				0.9651	125
				0.9656	125
				0.9661	125
				0.9666	133.333
				0.9671	150
				0.9676	133.333
				0.9681	133.333
				0.9686	133.333
				0.9691	108.333
				0.9696	91.6667
				0.9701	100
				0.9706	108.333
				0.9711	125
				0.9716	141.667
				0.9721	150
				0.9726	133.333
				0.9731	116.667
				0.9736	116.667
				0.9741	100
				0.9746	100
				0.9751	108.333
				0.9756	116.667
				0.9761	116.667
				0.9766	133.333
				0.9771	116.667
				0.9776	108.333
				0.9781	91.6667
				0.9786	116.667
				0.9791	116.667
				0.9796	108.333
				0.9801	100
				0.9806	108.333
				0.9811	108.333
				0.9816	108.333
				0.9821	100
				0.9826	75
				0.9831	75
				0.9836	66.6667
				0.9841	66.6667
				0.9846	50
				0.9851	50
				0.9856	41.6667
				0.9861	41.6667
				0.9866	33.3333
				0.9871	25
				0.9876	33.3333
				0.9881	41.6667
				0.9886	41.6667
				0.9891	33.3333
				0.9896	33.3333
				0.9901	33.3333
				0.9906	33.3333
				0.9911	33.3333
				0.9916	33.3333
				0.9921	33.3333
				0.9926	33.3333
				0.9931	33.3333
				0.9936	16.6667
				0.9941	8.33333
				0.9946	16.6667
				0.9951	16.6667
				0.9956	16.6667
				0.9961	16.6667
				0.9966	8.33333
				0.9971	8.33333
				0.9976	8.33333
				0.9981	8.33333
				0.9986	8.33333
[truncated: 830 more rows]

## Sheet: Sheet4
On	Baseline Firing Rate	Beat	Beat	All Chirp Phases	All Chirp Phases
Superficial	9.32	Time	Firing Rate (Hz)	Time	Firing Rate (Hz)
		0.0001	1.05485	0.0001	0
		0.0006	1.05485	0.0006	0
		0.0011	2.1097	0.0011	0
		0.0016	2.1097	0.0016	0
		0.0021	2.1097	0.0021	0
		0.0026	2.1097	0.0026	0
		0.0031	3.16456	0.0031	0
		0.0036	3.16456	0.0036	0
		0.0041	3.16456	0.0041	0
		0.0046	3.16456	0.0046	0
		0.0051	3.16456	0.0051	0
		0.0056	4.21941	0.0056	0
		0.0061	4.21941	0.0061	0
		0.0066	4.21941	0.0066	0
		0.0071	3.16456	0.0071	0
		0.0076	3.16456	0.0076	0
		0.0081	4.21941	0.0081	0
		0.0086	4.21941	0.0086	0
		0.0091	3.16456	0.0091	0
		0.0096	4.21941	0.0096	0
		0.0101	4.21941	0.0101	0
		0.0106	4.21941	0.0106	0
		0.0111	4.21941	0.0111	0
		0.0116	3.16456	0.0116	0
		0.0121	2.1097	0.0121	0
		0.0126	2.1097	0.0126	0
		0.0131	4.21941	0.0131	0
		0.0136	9.49367	0.0136	0
		0.0141	9.49367	0.0141	8.77193
		0.0146	11.6034	0.0146	8.77193
		0.0151	13.7131	0.0151	8.77193
		0.0156	14.7679	0.0156	8.77193
		0.0161	14.7679	0.0161	8.77193
		0.0166	17.9325	0.0166	17.5439
		0.0171	20.0422	0.0171	26.3158
		0.0176	22.1519	0.0176	35.0877
		0.0181	22.1519	0.0181	35.0877
		0.0186	26.3713	0.0186	52.6316
		0.0191	27.4262	0.0191	61.4035
		0.0196	22.1519	0.0196	61.4035
		0.0201	21.097	0.0201	61.4035
		0.0206	21.097	0.0206	61.4035
		0.0211	20.0422	0.0211	61.4035
		0.0216	20.0422	0.0216	61.4035
		0.0221	24.2616	0.0221	61.4035
		0.0226	23.2068	0.0226	52.6316
		0.0231	21.097	0.0231	43.8596
		0.0236	20.0422	0.0236	35.0877
		0.0241	21.097	0.0241	35.0877
		0.0246	17.9325	0.0246	17.5439
		0.0251	21.097	0.0251	8.77193
		0.0256	23.2068	0.0256	8.77193
		0.0261	25.3165	0.0261	0
		0.0266	24.2616	0.0266	0
		0.0271	27.4262	0.0271	0
		0.0276	27.4262	0.0276	0
		0.0281	25.3165	0.0281	0
		0.0286	24.2616	0.0286	0
		0.0291	26.3713	0.0291	0
		0.0296	27.4262	0.0296	0
		0.0301	27.4262	0.0301	0
		0.0306	26.3713	0.0306	0
		0.0311	21.097	0.0311	0
		0.0316	20.0422	0.0316	0
		0.0321	18.9873	0.0321	0
		0.0326	24.2616	0.0326	0
		0.0331	22.1519	0.0331	0
		0.0336	20.0422	0.0336	8.77193
		0.0341	23.2068	0.0341	8.77193
		0.0346	24.2616	0.0346	8.77193
		0.0351	26.3713	0.0351	8.77193
		0.0356	25.3165	0.0356	8.77193
		0.0361	24.2616	0.0361	8.77193
		0.0366	24.2616	0.0366	8.77193
		0.0371	24.2616	0.0371	8.77193
		0.0376	24.2616	0.0376	8.77193
		0.0381	23.2068	0.0381	8.77193
		0.0386	16.8776	0.0386	8.77193
		0.0391	17.9325	0.0391	8.77193
		0.0396	20.0422	0.0396	0
		0.0401	14.7679	0.0401	0
		0.0406	12.6582	0.0406	0
		0.0411	8.43882	0.0411	0
		0.0416	7.38397	0.0416	0
		0.0421	9.49367	0.0421	0
		0.0426	10.5485	0.0426	0
		0.0431	9.49367	0.0431	0
		0.0436	9.49367	0.0436	8.77193
		0.0441	9.49367	0.0441	8.77193
		0.0446	9.49367	0.0446	8.77193
		0.0451	9.49367	0.0451	8.77193
		0.0456	8.43882	0.0456	8.77193
		0.0461	12.6582	0.0461	8.77193
		0.0466	13.7131	0.0466	8.77193
		0.0471	16.8776	0.0471	8.77193
		0.0476	16.8776	0.0476	8.77193
		0.0481	16.8776	0.0481	8.77193
		0.0486	18.9873	0.0486	8.77193
		0.0491	18.9873	0.0491	8.77193
		0.0496	22.1519	0.0496	0
		0.0501	25.3165	0.0501	0
		0.0506	27.4262	0.0506	0
		0.0511	26.3713	0.0511	0
		0.0516	28.481	0.0516	0
		0.0521	26.3713	0.0521	0
		0.0526	26.3713	0.0526	0
		0.0531	24.2616	0.0531	0
		0.0536	25.3165	0.0536	8.77193
		0.0541	25.3165	0.0541	8.77193
		0.0546	22.1519	0.0546	8.77193
		0.0551	24.2616	0.0551	8.77193
		0.0556	20.0422	0.0556	17.5439
		0.0561	17.9325	0.0561	17.5439
		0.0566	20.0422	0.0566	17.5439
		0.0571	18.9873	0.0571	26.3158
		0.0576	18.9873	0.0576	26.3158
		0.0581	17.9325	0.0581	26.3158
		0.0586	16.8776	0.0586	26.3158
		0.0591	22.1519	0.0591	26.3158
		0.0596	23.2068	0.0596	17.5439
		0.0601	22.1519	0.0601	26.3158
		0.0606	23.2068	0.0606	26.3158
		0.0611	23.2068	0.0611	26.3158
		0.0616	24.2616	0.0616	17.5439
		0.0621	25.3165	0.0621	17.5439
		0.0626	23.2068	0.0626	17.5439
		0.0631	23.2068	0.0631	8.77193
		0.0636	22.1519	0.0636	8.77193
		0.0641	25.3165	0.0641	8.77193
		0.0646	29.5359	0.0646	8.77193
		0.0651	25.3165	0.0651	8.77193
		0.0656	26.3713	0.0656	8.77193
		0.0661	26.3713	0.0661	0
		0.0666	29.5359	0.0666	0
		0.0671	30.5907	0.0671	0
		0.0676	31.6456	0.0676	0
		0.0681	30.5907	0.0681	0
		0.0686	30.5907	0.0686	0
		0.0691	31.6456	0.0691	0
		0.0696	31.6456	0.0696	0
		0.0701	29.5359	0.0701	0
		0.0706	26.3713	0.0706	0
		0.0711	26.3713	0.0711	0
		0.0716	24.2616	0.0716	0
		0.0721	27.4262	0.0721	0
		0.0726	23.2068	0.0726	0
		0.0731	20.0422	0.0731	0
		0.0736	25.3165	0.0736	0
		0.0741	25.3165	0.0741	8.77193
		0.0746	23.2068	0.0746	8.77193
		0.0751	22.1519	0.0751	8.77193
		0.0756	21.097	0.0756	8.77193
		0.0761	20.0422	0.0761	8.77193
		0.0766	21.097	0.0766	8.77193
		0.0771	18.9873	0.0771	17.5439
		0.0776	18.9873	0.0776	17.5439
		0.0781	15.8228	0.0781	35.0877
		0.0786	17.9325	0.0786	35.0877
		0.0791	20.0422	0.0791	35.0877
		0.0796	13.7131	0.0796	35.0877
		0.0801	13.7131	0.0801	26.3158
		0.0806	14.7679	0.0806	26.3158
		0.0811	16.8776	0.0811	26.3158
		0.0816	16.8776	0.0816	26.3158
		0.0821	16.8776	0.0821	26.3158
		0.0826	14.7679	0.0826	26.3158
		0.0831	16.8776	0.0831	17.5439
		0.0836	17.9325	0.0836	17.5439
		0.0841	17.9325	0.0841	0
		0.0846	16.8776	0.0846	0
		0.0851	15.8228	0.0851	0
		0.0856	14.7679	0.0856	0
		0.0861	14.7679	0.0861	0
		0.0866	15.8228	0.0866	0
		0.0871	14.7679	0.0871	0
		0.0876	16.8776	0.0876	0
		0.0881	16.8776	0.0881	0
		0.0886	16.8776	0.0886	0
		0.0891	15.8228	0.0891	0
		0.0896	13.7131	0.0896	0
		0.0901	15.8228	0.0901	0
		0.0906	15.8228	0.0906	0
		0.0911	15.8228	0.0911	0
		0.0916	16.8776	0.0916	0
		0.0921	15.8228	0.0921	0
		0.0926	13.7131	0.0926	0
		0.0931	11.6034	0.0931	0
		0.0936	9.49367	0.0936	0
		0.0941	10.5485	0.0941	8.77193
		0.0946	11.6034	0.0946	8.77193
		0.0951	10.5485	0.0951	8.77193
		0.0956	10.5485	0.0956	8.77193
		0.0961	8.43882	0.0961	8.77193
		0.0966	8.43882	0.0966	8.77193
		0.0971	10.5485	0.0971	8.77193
		0.0976	9.49367	0.0976	8.77193
		0.0981	10.5485	0.0981	8.77193
		0.0986	11.6034	0.0986	8.77193
		0.0991	11.6034	0.0991	8.77193
		0.0996	10.5485	0.0996	17.5439
		0.1001	8.43882	0.1001	8.77193
		0.1006	7.38397	0.1006	8.77193
		0.1011	7.38397	0.1011	8.77193
		0.1016	7.38397	0.1016	8.77193
		0.1021	6.32911	0.1021	8.77193
		0.1026	5.27426	0.1026	8.77193
		0.1031	2.1097	0.1031	8.77193
		0.1036	2.1097	0.1036	8.77193
		0.1041	1.05485	0.1041	8.77193
		0.1046	0	0.1046	8.77193
		0.1051	0	0.1051	8.77193
		0.1056	0	0.1056	0
		0.1061	0	0.1061	0
		0.1066	0	0.1066	0
		0.1071	0	0.1071	0
		0.1076	0	0.1076	0
		0.1081	1.05485	0.1081	0
		0.1086	2.1097	0.1086	0
		0.1091	2.1097	0.1091	0
		0.1096	2.1097	0.1096	0
		0.1101	2.1097	0.1101	0
		0.1106	2.1097	0.1106	0
		0.1111	2.1097	0.1111	0
		0.1116	2.1097	0.1116	0
		0.1121	2.1097	0.1121	0
		0.1126	2.1097	0.1126	0
		0.1131	3.16456	0.1131	0
		0.1136	3.16456	0.1136	0
		0.1141	5.27426	0.1141	0
		0.1146	4.21941	0.1146	0
		0.1151	4.21941	0.1151	0
		0.1156	5.27426	0.1156	0
		0.1161	7.38397	0.1161	0
		0.1166	8.43882	0.1166	0
		0.1171	8.43882	0.1171	0
		0.1176	9.49367	0.1176	8.77193
		0.1181	9.49367	0.1181	17.5439
		0.1186	9.49367	0.1186	17.5439
		0.1191	9.49367	0.1191	17.5439
		0.1196	10.5485	0.1196	17.5439
		0.1201	7.38397	0.1201	17.5439
		0.1206	7.38397	0.1206	17.5439
		0.1211	7.38397	0.1211	17.5439
		0.1216	6.32911	0.1216	17.5439
		0.1221	4.21941	0.1221	17.5439
		0.1226	3.16456	0.1226	26.3158
		0.1231	3.16456	0.1231	35.0877
		0.1236	4.21941	0.1236	26.3158
		0.1241	6.32911	0.1241	26.3158
		0.1246	7.38397	0.1246	26.3158
		0.1251	7.38397	0.1251	35.0877
		0.1256	8.43882	0.1256	43.8596
		0.1261	8.43882	0.1261	43.8596
		0.1266	8.43882	0.1266	52.6316
		0.1271	8.43882	0.1271	52.6316
		0.1276	9.49367	0.1276	61.4035
		0.1281	11.6034	0.1281	61.4035
		0.1286	12.6582	0.1286	52.6316
		0.1291	12.6582	0.1291	43.8596
		0.1296	10.5485	0.1296	43.8596
		0.1301	8.43882	0.1301	43.8596
		0.1306	7.38397	0.1306	43.8596
		0.1311	6.32911	0.1311	43.8596
		0.1316	4.21941	0.1316	52.6316
		0.1321	5.27426	0.1321	52.6316
		0.1326	6.32911	0.1326	52.6316
		0.1331	7.38397	0.1331	61.4035
		0.1336	6.32911	0.1336	52.6316
		0.1341	4.21941	0.1341	52.6316
		0.1346	3.16456	0.1346	52.6316
		0.1351	3.16456	0.1351	52.6316
		0.1356	3.16456	0.1356	52.6316
		0.1361	3.16456	0.1361	52.6316
		0.1366	4.21941	0.1366	52.6316
		0.1371	4.21941	0.1371	52.6316
		0.1376	4.21941	0.1376	35.0877
		0.1381	3.16456	0.1381	35.0877
		0.1386	3.16456	0.1386	26.3158
		0.1391	2.1097	0.1391	17.5439
		0.1396	2.1097	0.1396	17.5439
		0.1401	2.1097	0.1401	17.5439
		0.1406	3.16456	0.1406	26.3158
		0.1411	5.27426	0.1411	26.3158
		0.1416	6.32911	0.1416	26.3158
		0.1421	6.32911	0.1421	17.5439
		0.1426	5.27426	0.1426	26.3158
		0.1431	6.32911	0.1431	26.3158
		0.1436	7.38397	0.1436	26.3158
		0.1441	9.49367	0.1441	26.3158
		0.1446	8.43882	0.1446	43.8596
		0.1451	10.5485	0.1451	61.4035
		0.1456	10.5485	0.1456	70.1754
		0.1461	11.6034	0.1461	70.1754
		0.1466	11.6034	0.1466	61.4035
		0.1471	9.49367	0.1471	61.4035
		0.1476	8.43882	0.1476	61.4035
		0.1481	8.43882	0.1481	61.4035
		0.1486	8.43882	0.1486	52.6316
		0.1491	9.49367	0.1491	43.8596
		0.1496	10.5485	0.1496	52.6316
		0.1501	8.43882	0.1501	52.6316
		0.1506	11.6034	0.1506	43.8596
		0.1511	9.49367	0.1511	26.3158
		0.1516	10.5485	0.1516	17.5439
		0.1521	10.5485	0.1521	17.5439
		0.1526	9.49367	0.1526	17.5439
		0.1531	9.49367	0.1531	17.5439
		0.1536	11.6034	0.1536	26.3158
		0.1541	11.6034	0.1541	26.3158
		0.1546	12.6582	0.1546	26.3158
		0.1551	11.6034	0.1551	26.3158
		0.1556	10.5485	0.1556	17.5439
		0.1561	11.6034	0.1561	17.5439
		0.1566	8.43882	0.1566	8.77193
		0.1571	10.5485	0.1571	17.5439
		0.1576	10.5485	0.1576	17.5439
		0.1581	10.5485	0.1581	17.5439
		0.1586	10.5485	0.1586	26.3158
		0.1591	10.5485	0.1591	26.3158
		0.1596	9.49367	0.1596	17.5439
		0.1601	11.6034	0.1601	17.5439
		0.1606	13.7131	0.1606	17.5439
		0.1611	15.8228	0.1611	17.5439
		0.1616	14.7679	0.1616	26.3158
		0.1621	15.8228	0.1621	35.0877
		0.1626	18.9873	0.1626	35.0877
		0.1631	17.9325	0.1631	26.3158
		0.1636	17.9325	0.1636	26.3158
		0.1641	18.9873	0.1641	26.3158
		0.1646	18.9873	0.1646	35.0877
		0.1651	18.9873	0.1651	35.0877
		0.1656	17.9325	0.1656	35.0877
		0.1661	17.9325	0.1661	35.0877
		0.1666	14.7679	0.1666	35.0877
		0.1671	11.6034	0.1671	35.0877
		0.1676	12.6582	0.1676	26.3158
		0.1681	11.6034	0.1681	17.5439
		0.1686	8.43882	0.1686	17.5439
		0.1691	9.49367	0.1691	17.5439
		0.1696	9.49367	0.1696	17.5439
		0.1701	8.43882	0.1701	26.3158
		0.1706	8.43882	0.1706	8.77193
		0.1711	9.49367	0.1711	8.77193
		0.1716	9.49367	0.1716	8.77193
		0.1721	9.49367	0.1721	17.5439
		0.1726	10.5485	0.1726	35.0877
		0.1731	10.5485	0.1731	35.0877
		0.1736	10.5485	0.1736	35.0877
		0.1741	10.5485	0.1741	43.8596
		0.1746	10.5485	0.1746	43.8596
		0.1751	8.43882	0.1751	43.8596
		0.1756	7.38397	0.1756	52.6316
		0.1761	7.38397	0.1761	43.8596
		0.1766	9.49367	0.1766	43.8596
		0.1771	10.5485	0.1771	52.6316
		0.1776	10.5485	0.1776	70.1754
		0.1781	9.49367	0.1781	70.1754
		0.1786	8.43882	0.1786	61.4035
		0.1791	9.49367	0.1791	61.4035
		0.1796	10.5485	0.1796	61.4035
		0.1801	9.49367	0.1801	61.4035
		0.1806	9.49367	0.1806	61.4035
		0.1811	9.49367	0.1811	61.4035
		0.1816	9.49367	0.1816	61.4035
		0.1821	8.43882	0.1821	78.9474
		0.1826	6.32911	0.1826	78.9474
		0.1831	4.21941	0.1831	70.1754
		0.1836	5.27426	0.1836	61.4035
		0.1841	5.27426	0.1841	52.6316
		0.1846	5.27426	0.1846	43.8596
		0.1851	4.21941	0.1851	43.8596
		0.1856	2.1097	0.1856	43.8596
		0.1861	2.1097	0.1861	35.0877
		0.1866	2.1097	0.1866	35.0877
		0.1871	2.1097	0.1871	43.8596
		0.1876	2.1097	0.1876	35.0877
		0.1881	2.1097	0.1881	17.5439
		0.1886	3.16456	0.1886	17.5439
		0.1891	3.16456	0.1891	17.5439
		0.1896	2.1097	0.1896	8.77193
		0.1901	1.05485	0.1901	8.77193
		0.1906	1.05485	0.1906	8.77193
		0.1911	1.05485	0.1911	8.77193
		0.1916	1.05485	0.1916	8.77193
		0.1921	1.05485	0.1921	8.77193
		0.1926	1.05485	0.1926	8.77193
		0.1931	1.05485	0.1931	0
		0.1936	1.05485	0.1936	0
		0.1941	1.05485	0.1941	0
		0.1946	0	0.1946	0
		0.1951	0	0.1951	8.77193
		0.1956	0	0.1956	8.77193
		0.1961	0	0.1961	8.77193
		0.1966	0	0.1966	8.77193
		0.1971	0	0.1971	8.77193
		0.1976	0	0.1976	17.5439
		0.1981	0	0.1981	26.3158
		0.1986	0	0.1986	26.3158
		0.1991	0	0.1991	26.3158
		0.1996	0	0.1996	26.3158
				0.2001	26.3158
				0.2006	26.3158
				0.2011	17.5439
				0.2016	17.5439
				0.2021	17.5439
				0.2026	17.5439
				0.2031	17.5439
				0.2036	8.77193
				0.2041	0
				0.2046	0
				0.2051	8.77193
				0.2056	8.77193
				0.2061	8.77193
				0.2066	8.77193
				0.2071	8.77193
				0.2076	17.5439
				0.2081	17.5439
				0.2086	17.5439
				0.2091	17.5439
				0.2096	17.5439
				0.2101	17.5439
				0.2106	17.5439
				0.2111	8.77193
				0.2116	8.77193
				0.2121	8.77193
				0.2126	8.77193
				0.2131	8.77193
				0.2136	0
				0.2141	0
				0.2146	0
				0.2151	0
				0.2156	0
				0.2161	0
				0.2166	0
				0.2171	0
				0.2176	0
				0.2181	0
				0.2186	0
				0.2191	0
				0.2196	0
				0.2201	8.77193
				0.2206	8.77193
				0.2211	8.77193
				0.2216	8.77193
				0.2221	8.77193
				0.2226	8.77193
				0.2231	8.77193
				0.2236	8.77193
				0.2241	17.5439
				0.2246	17.5439
				0.2251	17.5439
				0.2256	17.5439
				0.2261	8.77193
				0.2266	8.77193
				0.2271	8.77193
				0.2276	8.77193
				0.2281	8.77193
				0.2286	8.77193
				0.2291	17.5439
				0.2296	17.5439
				0.2301	8.77193
				0.2306	8.77193
				0.2311	8.77193
				0.2316	8.77193
				0.2321	8.77193
				0.2326	8.77193
				0.2331	8.77193
				0.2336	8.77193
				0.2341	8.77193
				0.2346	8.77193
				0.2351	0
				0.2356	0
				0.2361	0
				0.2366	0
				0.2371	0
				0.2376	0
				0.2381	0
				0.2386	0
				0.2391	8.77193
				0.2396	8.77193
				0.2401	8.77193
				0.2406	8.77193
				0.2411	8.77193
				0.2416	8.77193
				0.2421	8.77193
				0.2426	8.77193
				0.2431	8.77193
				0.2436	8.77193
				0.2441	8.77193
				0.2446	17.5439
				0.2451	17.5439
				0.2456	17.5439
				0.2461	17.5439
				0.2466	17.5439
				0.2471	17.5439
				0.2476	17.5439
				0.2481	17.5439
				0.2486	17.5439
				0.2491	17.5439
				0.2496	17.5439
				0.2501	17.5439
				0.2506	8.77193
				0.2511	0
				0.2516	0
				0.2521	0
				0.2526	0
				0.2531	0
				0.2536	0
				0.2541	0
				0.2546	0
				0.2551	0
				0.2556	0
				0.2561	0
				0.2566	0
				0.2571	0
				0.2576	0
				0.2581	0
				0.2586	0
				0.2591	0
				0.2596	0
				0.2601	8.77193
				0.2606	8.77193
				0.2611	8.77193
				0.2616	8.77193
				0.2621	8.77193
				0.2626	8.77193
				0.2631	8.77193
				0.2636	17.5439
				0.2641	17.5439
				0.2646	17.5439
				0.2651	17.5439
				0.2656	26.3158
				0.2661	17.5439
				0.2666	17.5439
				0.2671	26.3158
				0.2676	26.3158
				0.2681	26.3158
				0.2686	26.3158
				0.2691	26.3158
				0.2696	17.5439
				0.2701	26.3158
				0.2706	26.3158
				0.2711	26.3158
				0.2716	17.5439
				0.2721	17.5439
				0.2726	17.5439
				0.2731	8.77193
				0.2736	8.77193
				0.2741	8.77193
				0.2746	8.77193
				0.2751	8.77193
				0.2756	17.5439
				0.2761	8.77193
				0.2766	8.77193
				0.2771	8.77193
				0.2776	8.77193
				0.2781	8.77193
				0.2786	8.77193
				0.2791	8.77193
				0.2796	8.77193
				0.2801	17.5439
				0.2806	17.5439
				0.2811	17.5439
				0.2816	8.77193
				0.2821	8.77193
				0.2826	17.5439
				0.2831	17.5439
				0.2836	17.5439
				0.2841	26.3158
				0.2846	26.3158
				0.2851	26.3158
				0.2856	26.3158
				0.2861	17.5439
				0.2866	17.5439
				0.2871	17.5439
				0.2876	17.5439
				0.2881	17.5439
				0.2886	8.77193
				0.2891	8.77193
				0.2896	8.77193
				0.2901	0
				0.2906	0
				0.2911	0
				0.2916	0
				0.2921	0
				0.2926	0
				0.2931	0
				0.2936	0
				0.2941	0
				0.2946	0
				0.2951	0
				0.2956	0
				0.2961	0
				0.2966	0
				0.2971	0
				0.2976	0
				0.2981	0
				0.2986	0
				0.2991	0
				0.2996	0
				0.3001	0
				0.3006	0
				0.3011	0
				0.3016	0
				0.3021	0
				0.3026	0
				0.3031	0
				0.3036	0
				0.3041	0
				0.3046	0
				0.3051	0
				0.3056	0
				0.3061	0
				0.3066	8.77193
				0.3071	8.77193
				0.3076	8.77193
				0.3081	8.77193
				0.3086	17.5439
				0.3091	17.5439
				0.3096	17.5439
				0.3101	17.5439
				0.3106	17.5439
				0.3111	17.5439
				0.3116	17.5439
				0.3121	17.5439
				0.3126	8.77193
				0.3131	8.77193
				0.3136	8.77193
				0.3141	8.77193
				0.3146	0
				0.3151	0
				0.3156	0
				0.3161	0
				0.3166	0
				0.3171	0
				0.3176	0
				0.3181	8.77193
				0.3186	8.77193
				0.3191	8.77193
				0.3196	8.77193
				0.3201	8.77193
				0.3206	17.5439
				0.3211	17.5439
				0.3216	17.5439
				0.3221	17.5439
				0.3226	17.5439
				0.3231	26.3158
				0.3236	26.3158
				0.3241	26.3158
				0.3246	52.6316
				0.3251	61.4035
				0.3256	61.4035
				0.3261	61.4035
				0.3266	52.6316
				0.3271	61.4035
				0.3276	61.4035
				0.3281	61.4035
				0.3286	61.4035
				0.3291	52.6316
				0.3296	61.4035
				0.3301	52.6316
				0.3306	26.3158
				0.3311	17.5439
				0.3316	26.3158
				0.3321	26.3158
				0.3326	26.3158
				0.3331	17.5439
				0.3336	17.5439
				0.3341	26.3158
				0.3346	35.0877
				0.3351	35.0877
				0.3356	26.3158
				0.3361	26.3158
				0.3366	26.3158
				0.3371	26.3158
				0.3376	26.3158
				0.3381	35.0877
				0.3386	43.8596
				0.3391	43.8596
				0.3396	43.8596
				0.3401	35.0877
				0.3406	26.3158
				0.3411	26.3158
				0.3416	43.8596
				0.3421	43.8596
				0.3426	61.4035
				0.3431	70.1754
				0.3436	61.4035
				0.3441	52.6316
				0.3446	52.6316
				0.3451	52.6316
				0.3456	52.6316
				0.3461	61.4035
				0.3466	61.4035
				0.3471	61.4035
				0.3476	43.8596
				0.3481	43.8596
				0.3486	26.3158
				0.3491	17.5439
				0.3496	17.5439
				0.3501	17.5439
				0.3506	8.77193
				0.3511	8.77193
				0.3516	8.77193
				0.3521	0
				0.3526	0
				0.3531	0
				0.3536	8.77193
				0.3541	8.77193
				0.3546	8.77193
				0.3551	17.5439
				0.3556	17.5439
				0.3561	17.5439
				0.3566	17.5439
				0.3571	17.5439
				0.3576	17.5439
				0.3581	17.5439
				0.3586	17.5439
				0.3591	17.5439
				0.3596	8.77193
				0.3601	8.77193
				0.3606	8.77193
				0.3611	8.77193
				0.3616	17.5439
				0.3621	17.5439
				0.3626	17.5439
				0.3631	26.3158
				0.3636	35.0877
				0.3641	43.8596
				0.3646	43.8596
				0.3651	43.8596
				0.3656	52.6316
				0.3661	61.4035
				0.3666	61.4035
				0.3671	61.4035
				0.3676	52.6316
				0.3681	52.6316
				0.3686	52.6316
				0.3691	43.8596
				0.3696	35.0877
				0.3701	26.3158
				0.3706	26.3158
				0.3711	26.3158
				0.3716	17.5439
				0.3721	8.77193
				0.3726	8.77193
				0.3731	0
				0.3736	0
				0.3741	0
				0.3746	0
				0.3751	0
				0.3756	0
				0.3761	0
				0.3766	0
				0.3771	0
				0.3776	0
				0.3781	0
				0.3786	0
				0.3791	0
				0.3796	0
				0.3801	0
				0.3806	8.77193
				0.3811	8.77193
				0.3816	8.77193
				0.3821	8.77193
				0.3826	8.77193
				0.3831	8.77193
				0.3836	8.77193
				0.3841	8.77193
				0.3846	8.77193
				0.3851	17.5439
				0.3856	17.5439
				0.3861	17.5439
				0.3866	8.77193
				0.3871	8.77193
				0.3876	8.77193
				0.3881	8.77193
				0.3886	8.77193
				0.3891	8.77193
				0.3896	8.77193
				0.3901	8.77193
				0.3906	8.77193
				0.3911	0
				0.3916	8.77193
				0.3921	8.77193
				0.3926	8.77193
				0.3931	8.77193
				0.3936	8.77193
				0.3941	8.77193
				0.3946	8.77193
				0.3951	8.77193
				0.3956	8.77193
				0.3961	8.77193
				0.3966	8.77193
				0.3971	8.77193
				0.3976	0
				0.3981	0
				0.3986	0
				0.3991	0
				0.3996	0
				0.4001	0
				0.4006	0
				0.4011	0
				0.4016	0
				0.4021	0
				0.4026	0
				0.4031	0
				0.4036	0
				0.4041	0
				0.4046	0
				0.4051	0
				0.4056	0
				0.4061	0
				0.4066	0
				0.4071	0
				0.4076	0
				0.4081	0
				0.4086	0
				0.4091	0
				0.4096	0
				0.4101	0
				0.4106	0
				0.4111	0
				0.4116	0
				0.4121	0
				0.4126	0
				0.4131	0
				0.4136	0
				0.4141	0
				0.4146	0
				0.4151	0
				0.4156	0
				0.4161	0
				0.4166	0
				0.4171	0
				0.4176	0
				0.4181	0
				0.4186	0
				0.4191	0
				0.4196	0
				0.4201	0
				0.4206	0
				0.4211	0
				0.4216	0
				0.4221	0
				0.4226	0
				0.4231	0
				0.4236	0
				0.4241	8.77193
				0.4246	8.77193
				0.4251	8.77193
				0.4256	8.77193
				0.4261	8.77193
				0.4266	8.77193
				0.4271	8.77193
				0.4276	17.5439
				0.4281	17.5439
				0.4286	17.5439
				0.4291	17.5439
				0.4296	17.5439
				0.4301	8.77193
				0.4306	17.5439
				0.4311	17.5439
				0.4316	17.5439
				0.4321	17.5439
				0.4326	17.5439
				0.4331	17.5439
				0.4336	8.77193
				0.4341	8.77193
				0.4346	17.5439
				0.4351	17.5439
				0.4356	17.5439
				0.4361	17.5439
				0.4366	8.77193
				0.4371	8.77193
				0.4376	17.5439
				0.4381	17.5439
				0.4386	17.5439
				0.4391	17.5439
				0.4396	35.0877
				0.4401	35.0877
				0.4406	26.3158
				0.4411	26.3158
				0.4416	26.3158
				0.4421	26.3158
				0.4426	35.0877
				0.4431	35.0877
				0.4436	35.0877
				0.4441	35.0877
				0.4446	35.0877
				0.4451	35.0877
				0.4456	17.5439
				0.4461	26.3158
				0.4466	26.3158
				0.4471	26.3158
				0.4476	26.3158
				0.4481	26.3158
				0.4486	17.5439
				0.4491	26.3158
				0.4496	17.5439
				0.4501	17.5439
				0.4506	17.5439
				0.4511	17.5439
				0.4516	26.3158
				0.4521	17.5439
				0.4526	17.5439
				0.4531	17.5439
				0.4536	26.3158
				0.4541	35.0877
				0.4546	35.0877
				0.4551	26.3158
				0.4556	26.3158
				0.4561	35.0877
				0.4566	43.8596
				0.4571	43.8596
				0.4576	35.0877
				0.4581	35.0877
				0.4586	35.0877
				0.4591	35.0877
				0.4596	35.0877
				0.4601	26.3158
				0.4606	26.3158
				0.4611	35.0877
				0.4616	35.0877
				0.4621	26.3158
				0.4626	17.5439
				0.4631	17.5439
				0.4636	17.5439
				0.4641	17.5439
				0.4646	17.5439
				0.4651	17.5439
				0.4656	8.77193
				0.4661	8.77193
				0.4666	8.77193
				0.4671	0
				0.4676	0
				0.4681	8.77193
				0.4686	8.77193
				0.4691	8.77193
				0.4696	8.77193
				0.4701	17.5439
				0.4706	17.5439
				0.4711	17.5439
				0.4716	26.3158
				0.4721	26.3158
				0.4726	26.3158
				0.4731	26.3158
				0.4736	35.0877
				0.4741	26.3158
				0.4746	26.3158
				0.4751	26.3158
				0.4756	26.3158
				0.4761	26.3158
				0.4766	26.3158
				0.4771	26.3158
				0.4776	17.5439
				0.4781	17.5439
				0.4786	17.5439
				0.4791	17.5439
				0.4796	17.5439
				0.4801	17.5439
				0.4806	17.5439
				0.4811	35.0877
				0.4816	35.0877
				0.4821	26.3158
				0.4826	26.3158
				0.4831	26.3158
				0.4836	26.3158
				0.4841	26.3158
				0.4846	26.3158
				0.4851	26.3158
				0.4856	17.5439
				0.4861	17.5439
				0.4866	17.5439
				0.4871	0
				0.4876	0
				0.4881	0
				0.4886	0
				0.4891	8.77193
				0.4896	8.77193
				0.4901	8.77193
				0.4906	8.77193
				0.4911	8.77193
				0.4916	8.77193
				0.4921	8.77193
				0.4926	8.77193
				0.4931	8.77193
				0.4936	8.77193
				0.4941	8.77193
				0.4946	8.77193
				0.4951	0
				0.4956	0
				0.4961	0
				0.4966	0
				0.4971	0
				0.4976	0
				0.4981	0
				0.4986	0
				0.4991	0
				0.4996	0
				0.5001	0
				0.5006	0
				0.5011	0
				0.5016	0
				0.5021	0
				0.5026	8.77193
				0.5031	8.77193
				0.5036	8.77193
				0.5041	8.77193
				0.5046	8.77193
				0.5051	8.77193
				0.5056	8.77193
				0.5061	8.77193
				0.5066	8.77193
				0.5071	8.77193
				0.5076	8.77193
				0.5081	8.77193
				0.5086	0
				0.5091	0
				0.5096	0
				0.5101	0
				0.5106	0
				0.5111	0
				0.5116	0
				0.5121	0
				0.5126	0
				0.5131	0
				0.5136	0
				0.5141	0
				0.5146	0
				0.5151	0
				0.5156	0
				0.5161	0
				0.5166	0
				0.5171	0
				0.5176	0
				0.5181	0
				0.5186	0
				0.5191	0
				0.5196	0
				0.5201	0
				0.5206	0
				0.5211	0
				0.5216	0
				0.5221	0
				0.5226	0
				0.5231	0
				0.5236	0
				0.5241	0
				0.5246	0
				0.5251	0
				0.5256	0
				0.5261	0
				0.5266	0
				0.5271	0
				0.5276	0
				0.5281	0
				0.5286	0
				0.5291	0
				0.5296	0
				0.5301	0
				0.5306	0
				0.5311	0
				0.5316	0
				0.5321	0
				0.5326	0
				0.5331	0
				0.5336	0
				0.5341	0
				0.5346	0
				0.5351	0
				0.5356	0
				0.5361	0
				0.5366	0
				0.5371	0
				0.5376	0
				0.5381	0
				0.5386	0
				0.5391	0
				0.5396	0
				0.5401	0
				0.5406	0
				0.5411	0
				0.5416	0
				0.5421	0
				0.5426	0
				0.5431	0
				0.5436	0
				0.5441	0
				0.5446	0
				0.5451	0
				0.5456	0
				0.5461	0
				0.5466	0
				0.5471	8.77193
				0.5476	8.77193
				0.5481	8.77193
				0.5486	8.77193
				0.5491	8.77193
				0.5496	8.77193
				0.5501	8.77193
				0.5506	8.77193
				0.5511	8.77193
				0.5516	8.77193
				0.5521	8.77193
				0.5526	8.77193
				0.5531	0
				0.5536	0
				0.5541	0
				0.5546	0
				0.5551	0
				0.5556	0
				0.5561	0
				0.5566	8.77193
				0.5571	8.77193
				0.5576	8.77193
				0.5581	8.77193
				0.5586	8.77193
				0.5591	8.77193
				0.5596	8.77193
				0.5601	8.77193
				0.5606	8.77193
				0.5611	8.77193
				0.5616	8.77193
				0.5621	8.77193
				0.5626	0
				0.5631	0
				0.5636	0
				0.5641	0
				0.5646	0
				0.5651	0
				0.5656	0
				0.5661	0
				0.5666	0
				0.5671	0
				0.5676	0
				0.5681	0
				0.5686	0
				0.5691	0
				0.5696	8.77193
				0.5701	8.77193
				0.5706	8.77193
				0.5711	8.77193
				0.5716	8.77193
				0.5721	8.77193
				0.5726	8.77193
				0.5731	8.77193
				0.5736	8.77193
				0.5741	8.77193
				0.5746	8.77193
				0.5751	8.77193
				0.5756	0
				0.5761	0
				0.5766	0
				0.5771	0
				0.5776	0
				0.5781	0
				0.5786	0
				0.5791	0
				0.5796	0
				0.5801	0
				0.5806	0
				0.5811	0
				0.5816	0
				0.5821	0
				0.5826	8.77193
				0.5831	8.77193
				0.5836	8.77193
				0.5841	8.77193
				0.5846	8.77193
				0.5851	8.77193
				0.5856	8.77193
				0.5861	8.77193
				0.5866	8.77193
				0.5871	8.77193
				0.5876	8.77193
				0.5881	8.77193
				0.5886	0
				0.5891	0
				0.5896	0
				0.5901	0
				0.5906	0
				0.5911	0
				0.5916	0
				0.5921	0
				0.5926	0
				0.5931	0
				0.5936	0
				0.5941	0
				0.5946	0
				0.5951	0
				0.5956	0
				0.5961	0
				0.5966	0
				0.5971	0
				0.5976	0
				0.5981	0
				0.5986	0
				0.5991	0
				0.5996	0
				0.6001	0
				0.6006	0
				0.6011	0
				0.6016	0
				0.6021	0
				0.6026	0
				0.6031	0
				0.6036	0
				0.6041	0
				0.6046	0
				0.6051	0
				0.6056	0
				0.6061	0
				0.6066	0
				0.6071	0
				0.6076	0
				0.6081	0
				0.6086	0
				0.6091	0
				0.6096	0
				0.6101	0
				0.6106	0
				0.6111	0
				0.6116	0
				0.6121	0
				0.6126	0
				0.6131	0
				0.6136	0
				0.6141	0
				0.6146	0
				0.6151	0
				0.6156	0
				0.6161	0
				0.6166	0
				0.6171	0
				0.6176	0
				0.6181	0
				0.6186	0
				0.6191	0
				0.6196	0
				0.6201	0
				0.6206	0
				0.6211	0
				0.6216	0
				0.6221	0
				0.6226	0
				0.6231	0
				0.6236	0
				0.6241	0
				0.6246	0
				0.6251	0
				0.6256	0
				0.6261	0
				0.6266	8.77193
				0.6271	8.77193
				0.6276	8.77193
				0.6281	17.5439
				0.6286	26.3158
				0.6291	35.0877
				0.6296	35.0877
				0.6301	35.0877
				0.6306	43.8596
				0.6311	43.8596
				0.6316	43.8596
				0.6321	43.8596
				0.6326	35.0877
				0.6331	35.0877
				0.6336	43.8596
				0.6341	35.0877
				0.6346	26.3158
				0.6351	26.3158
				0.6356	26.3158
				0.6361	35.0877
				0.6366	26.3158
				0.6371	26.3158
				0.6376	26.3158
				0.6381	26.3158
				0.6386	26.3158
				0.6391	26.3158
				0.6396	17.5439
				0.6401	17.5439
				0.6406	17.5439
				0.6411	17.5439
				0.6416	26.3158
				0.6421	17.5439
				0.6426	17.5439
				0.6431	17.5439
				0.6436	17.5439
				0.6441	26.3158
				0.6446	26.3158
				0.6451	26.3158
				0.6456	26.3158
				0.6461	26.3158
				0.6466	26.3158
				0.6471	17.5439
				0.6476	8.77193
				0.6481	17.5439
				0.6486	26.3158
				0.6491	26.3158
				0.6496	26.3158
				0.6501	17.5439
				0.6506	17.5439
				0.6511	17.5439
				0.6516	17.5439
				0.6521	17.5439
				0.6526	17.5439
				0.6531	17.5439
				0.6536	17.5439
				0.6541	8.77193
				0.6546	0
				0.6551	0
				0.6556	0
				0.6561	0
				0.6566	0
				0.6571	0
				0.6576	0
				0.6581	0
				0.6586	0
				0.6591	0
				0.6596	0
				0.6601	0
				0.6606	0
				0.6611	0
				0.6616	0
				0.6621	0
				0.6626	0
				0.6631	0
				0.6636	0
				0.6641	0
				0.6646	0
				0.6651	0
				0.6656	0
				0.6661	0
				0.6666	0
				0.6671	0
				0.6676	0
				0.6681	0
				0.6686	0
				0.6691	8.77193
				0.6696	8.77193
				0.6701	17.5439
				0.6706	17.5439
				0.6711	17.5439
				0.6716	26.3158
				0.6721	35.0877
				0.6726	35.0877
				0.6731	35.0877
				0.6736	35.0877
				0.6741	35.0877
				0.6746	35.0877
				0.6751	26.3158
				0.6756	26.3158
				0.6761	17.5439
				0.6766	35.0877
				0.6771	35.0877
				0.6776	26.3158
				0.6781	17.5439
				0.6786	17.5439
				0.6791	17.5439
				0.6796	17.5439
				0.6801	26.3158
				0.6806	26.3158
				0.6811	26.3158
				0.6816	26.3158
				0.6821	35.0877
				0.6826	17.5439
				0.6831	26.3158
				0.6836	26.3158
				0.6841	26.3158
				0.6846	26.3158
				0.6851	26.3158
				0.6856	26.3158
				0.6861	17.5439
				0.6866	17.5439
				0.6871	17.5439
				0.6876	17.5439
				0.6881	17.5439
				0.6886	17.5439
				0.6891	8.77193
				0.6896	8.77193
				0.6901	8.77193
				0.6906	8.77193
				0.6911	17.5439
				0.6916	17.5439
				0.6921	17.5439
				0.6926	17.5439
				0.6931	17.5439
				0.6936	17.5439
				0.6941	17.5439
				0.6946	26.3158
				0.6951	26.3158
				0.6956	26.3158
				0.6961	26.3158
				0.6966	26.3158
				0.6971	17.5439
				0.6976	26.3158
				0.6981	26.3158
				0.6986	26.3158
				0.6991	26.3158
				0.6996	26.3158
				0.7001	17.5439
				0.7006	8.77193
				0.7011	8.77193
				0.7016	8.77193
				0.7021	8.77193
				0.7026	17.5439
				0.7031	17.5439
				0.7036	8.77193
				0.7041	17.5439
				0.7046	26.3158
				0.7051	26.3158
				0.7056	26.3158
				0.7061	26.3158
				0.7066	26.3158
				0.7071	26.3158
				0.7076	26.3158
				0.7081	26.3158
				0.7086	17.5439
				0.7091	17.5439
				0.7096	17.5439
				0.7101	8.77193
				0.7106	0
				0.7111	0
				0.7116	0
				0.7121	0
				0.7126	0
				0.7131	0
				0.7136	0
				0.7141	0
				0.7146	0
				0.7151	0
				0.7156	0
				0.7161	0
				0.7166	0
				0.7171	0
				0.7176	0
				0.7181	0
				0.7186	0
				0.7191	0
				0.7196	0
				0.7201	0
				0.7206	0
				0.7211	0
				0.7216	0
				0.7221	0
				0.7226	0
				0.7231	0
				0.7236	0
				0.7241	0
				0.7246	0
				0.7251	8.77193
				0.7256	8.77193
				0.7261	8.77193
				0.7266	8.77193
				0.7271	8.77193
				0.7276	8.77193
				0.7281	8.77193
				0.7286	8.77193
				0.7291	8.77193
				0.7296	8.77193
				0.7301	8.77193
				0.7306	8.77193
				0.7311	0
				0.7316	0
				0.7321	0
				0.7326	0
				0.7331	0
				0.7336	0
				0.7341	0
				0.7346	0
				0.7351	0
				0.7356	0
				0.7361	0
				0.7366	0
				0.7371	0
				0.7376	0
				0.7381	0
				0.7386	0
				0.7391	0
				0.7396	0
				0.7401	0
				0.7406	0
				0.7411	0
				0.7416	0
				0.7421	0
				0.7426	0
				0.7431	0
				0.7436	0
				0.7441	8.77193
				0.7446	17.5439
				0.7451	17.5439
				0.7456	17.5439
				0.7461	17.5439
				0.7466	17.5439
				0.7471	17.5439
				0.7476	17.5439
				0.7481	17.5439
				0.7486	17.5439
				0.7491	17.5439
				0.7496	26.3158
				0.7501	17.5439
				0.7506	8.77193
				0.7511	17.5439
				0.7516	17.5439
				0.7521	17.5439
				0.7526	17.5439
				0.7531	17.5439
				0.7536	17.5439
				0.7541	17.5439
				0.7546	17.5439
				0.7551	17.5439
				0.7556	8.77193
				0.7561	8.77193
				0.7566	8.77193
				0.7571	0
				0.7576	8.77193
				0.7581	8.77193
				0.7586	8.77193
				0.7591	8.77193
				0.7596	17.5439
				0.7601	17.5439
				0.7606	17.5439
				0.7611	26.3158
				0.7616	26.3158
				0.7621	26.3158
				0.7626	26.3158
				0.7631	26.3158
				0.7636	17.5439
				0.7641	17.5439
				0.7646	17.5439
				0.7651	17.5439
				0.7656	17.5439
				0.7661	17.5439
				0.7666	17.5439
				0.7671	8.77193
				0.7676	8.77193
				0.7681	8.77193
				0.7686	8.77193
				0.7691	8.77193
				0.7696	8.77193
				0.7701	8.77193
				0.7706	17.5439
				0.7711	17.5439
				0.7716	8.77193
				0.7721	8.77193
				0.7726	8.77193
				0.7731	8.77193
				0.7736	17.5439
				0.7741	26.3158
				0.7746	26.3158
				0.7751	26.3158
				0.7756	26.3158
				0.7761	26.3158
				0.7766	17.5439
				0.7771	26.3158
				0.7776	26.3158
				0.7781	35.0877
				0.7786	35.0877
				0.7791	35.0877
				0.7796	26.3158
				0.7801	26.3158
				0.7806	26.3158
				0.7811	26.3158
				0.7816	26.3158
				0.7821	35.0877
				0.7826	35.0877
				0.7831	26.3158
				0.7836	26.3158
				0.7841	17.5439
				0.7846	17.5439
				0.7851	17.5439
				0.7856	17.5439
				0.7861	8.77193
				0.7866	8.77193
				0.7871	8.77193
				0.7876	8.77193
				0.7881	0
				0.7886	0
				0.7891	0
				0.7896	0
				0.7901	0
				0.7906	0
				0.7911	8.77193
				0.7916	8.77193
				0.7921	8.77193
				0.7926	8.77193
				0.7931	17.5439
				0.7936	17.5439
				0.7941	17.5439
				0.7946	17.5439
				0.7951	17.5439
				0.7956	17.5439
				0.7961	17.5439
				0.7966	17.5439
				0.7971	17.5439
				0.7976	17.5439
				0.7981	17.5439
				0.7986	17.5439
				0.7991	8.77193
				0.7996	8.77193
				0.8001	8.77193
				0.8006	17.5439
				0.8011	17.5439
				0.8016	26.3158
				0.8021	26.3158
				0.8026	26.3158
				0.8031	17.5439
				0.8036	17.5439
				0.8041	17.5439
				0.8046	17.5439
				0.8051	17.5439
				0.8056	17.5439
				0.8061	17.5439
				0.8066	8.77193
				0.8071	8.77193
				0.8076	0
				0.8081	0
				0.8086	0
				0.8091	0
				0.8096	0
				0.8101	0
				0.8106	0
				0.8111	0
				0.8116	0
				0.8121	0
				0.8126	0
				0.8131	0
				0.8136	0
				0.8141	0
				0.8146	0
				0.8151	0
				0.8156	0
				0.8161	0
				0.8166	0
				0.8171	0
				0.8176	0
				0.8181	0
				0.8186	0
				0.8191	0
				0.8196	0
				0.8201	0
				0.8206	0
				0.8211	0
				0.8216	0
				0.8221	0
				0.8226	0
				0.8231	0
				0.8236	0
				0.8241	0
				0.8246	0
				0.8251	0
				0.8256	0
				0.8261	0
				0.8266	0
				0.8271	0
				0.8276	0
				0.8281	0
				0.8286	8.77193
				0.8291	17.5439
				0.8296	17.5439
				0.8301	17.5439
				0.8306	17.5439
				0.8311	17.5439
				0.8316	17.5439
				0.8321	17.5439
				0.8326	17.5439
				0.8331	17.5439
				0.8336	17.5439
				0.8341	17.5439
				0.8346	8.77193
				0.8351	0
				0.8356	0
				0.8361	8.77193
				0.8366	8.77193
				0.8371	8.77193
				0.8376	8.77193
				0.8381	8.77193
				0.8386	8.77193
				0.8391	8.77193
				0.8396	8.77193
				0.8401	8.77193
				0.8406	8.77193
				0.8411	8.77193
				0.8416	8.77193
				0.8421	0
				0.8426	8.77193
				0.8431	8.77193
				0.8436	8.77193
				0.8441	17.5439
				0.8446	26.3158
				0.8451	26.3158
				0.8456	26.3158
				0.8461	26.3158
				0.8466	26.3158
				0.8471	26.3158
				0.8476	26.3158
				0.8481	26.3158
				0.8486	17.5439
				0.8491	17.5439
				0.8496	17.5439
				0.8501	8.77193
				0.8506	0
				0.8511	0
				0.8516	0
				0.8521	0
				0.8526	0
				0.8531	0
				0.8536	0
				0.8541	0
				0.8546	0
				0.8551	0
				0.8556	8.77193
				0.8561	8.77193
				0.8566	8.77193
				0.8571	8.77193
				0.8576	8.77193
				0.8581	8.77193
				0.8586	8.77193
				0.8591	8.77193
				0.8596	17.5439
				0.8601	17.5439
				0.8606	17.5439
				0.8611	17.5439
				0.8616	8.77193
				0.8621	8.77193
				0.8626	8.77193
				0.8631	8.77193
				0.8636	17.5439
				0.8641	17.5439
				0.8646	17.5439
				0.8651	17.5439
				0.8656	8.77193
				0.8661	8.77193
				0.8666	8.77193
				0.8671	17.5439
				0.8676	17.5439
				0.8681	17.5439
				0.8686	26.3158
				0.8691	26.3158
				0.8696	26.3158
				0.8701	26.3158
				0.8706	26.3158
				0.8711	26.3158
				0.8716	26.3158
				0.8721	26.3158
				0.8726	35.0877
				0.8731	26.3158
				0.8736	26.3158
				0.8741	26.3158
				0.8746	17.5439
				0.8751	17.5439
				0.8756	8.77193
				0.8761	8.77193
				0.8766	17.5439
				0.8771	17.5439
				0.8776	17.5439
				0.8781	17.5439
				0.8786	8.77193
				0.8791	8.77193
				0.8796	8.77193
				0.8801	8.77193
				0.8806	8.77193
				0.8811	8.77193
				0.8816	8.77193
				0.8821	17.5439
				0.8826	8.77193
				0.8831	8.77193
				0.8836	8.77193
				0.8841	8.77193
				0.8846	8.77193
				0.8851	17.5439
				0.8856	26.3158
				0.8861	35.0877
				0.8866	35.0877
				0.8871	35.0877
				0.8876	35.0877
				0.8881	26.3158
				0.8886	26.3158
				0.8891	26.3158
				0.8896	26.3158
				0.8901	35.0877
				0.8906	35.0877
				0.8911	26.3158
				0.8916	26.3158
				0.8921	17.5439
				0.8926	17.5439
				0.8931	17.5439
				0.8936	17.5439
				0.8941	17.5439
				0.8946	17.5439
				0.8951	17.5439
				0.8956	17.5439
				0.8961	8.77193
				0.8966	8.77193
				0.8971	8.77193
				0.8976	0
				0.8981	0
				0.8986	0
				0.8991	0
				0.8996	0
				0.9001	0
				0.9006	0
				0.9011	0
				0.9016	0
				0.9021	0
				0.9026	0
				0.9031	0
				0.9036	0
				0.9041	0
				0.9046	0
				0.9051	0
				0.9056	0
				0.9061	0
				0.9066	0
				0.9071	0
				0.9076	0
				0.9081	0
				0.9086	0
				0.9091	0
				0.9096	0
				0.9101	0
				0.9106	0
				0.9111	0
				0.9116	0
				0.9121	0
				0.9126	0
				0.9131	0
				0.9136	0
				0.9141	0
				0.9146	0
				0.9151	0
				0.9156	0
				0.9161	0
				0.9166	0
				0.9171	8.77193
				0.9176	8.77193
				0.9181	8.77193
				0.9186	8.77193
				0.9191	8.77193
				0.9196	8.77193
				0.9201	8.77193
				0.9206	8.77193
				0.9211	8.77193
				0.9216	8.77193
				0.9221	8.77193
				0.9226	8.77193
				0.9231	0
				0.9236	0
				0.9241	0
				0.9246	0
				0.9251	0
				0.9256	0
				0.9261	0
				0.9266	0
				0.9271	0
				0.9276	0
				0.9281	0
				0.9286	0
				0.9291	0
				0.9296	0
				0.9301	0
				0.9306	0
				0.9311	0
				0.9316	0
				0.9321	0
				0.9326	0
				0.9331	0
				0.9336	8.77193
				0.9341	8.77193
				0.9346	8.77193
				0.9351	8.77193
				0.9356	8.77193
				0.9361	17.5439
				0.9366	17.5439
				0.9371	17.5439
				0.9376	17.5439
				0.9381	17.5439
				0.9386	17.5439
				0.9391	26.3158
				0.9396	26.3158
				0.9401	26.3158
				0.9406	35.0877
				0.9411	35.0877
				0.9416	35.0877
				0.9421	26.3158
				0.9426	26.3158
				0.9431	26.3158
				0.9436	35.0877
				0.9441	35.0877
				0.9446	35.0877
				0.9451	26.3158
				0.9456	17.5439
				0.9461	17.5439
				0.9466	8.77193
				0.9471	8.77193
				0.9476	8.77193
				0.9481	8.77193
				0.9486	8.77193
				0.9491	8.77193
				0.9496	0
				0.9501	0
				0.9506	0
				0.9511	0
				0.9516	0
				0.9521	0
				0.9526	0
				0.9531	8.77193
				0.9536	26.3158
				0.9541	26.3158
				0.9546	26.3158
				0.9551	35.0877
				0.9556	35.0877
				0.9561	35.0877
				0.9566	35.0877
				0.9571	35.0877
				0.9576	35.0877
				0.9581	35.0877
				0.9586	35.0877
				0.9591	35.0877
				0.9596	17.5439
				0.9601	17.5439
				0.9606	26.3158
				0.9611	17.5439
				0.9616	17.5439
				0.9621	17.5439
				0.9626	17.5439
				0.9631	17.5439
				0.9636	17.5439
				0.9641	17.5439
				0.9646	17.5439
				0.9651	8.77193
				0.9656	8.77193
				0.9661	8.77193
				0.9666	17.5439
				0.9671	17.5439
				0.9676	26.3158
				0.9681	26.3158
				0.9686	26.3158
				0.9691	26.3158
				0.9696	26.3158
				0.9701	26.3158
				0.9706	26.3158
				0.9711	26.3158
				0.9716	26.3158
				0.9721	26.3158
				0.9726	17.5439
				0.9731	17.5439
				0.9736	8.77193
				0.9741	8.77193
				0.9746	17.5439
				0.9751	17.5439
				0.9756	17.5439
				0.9761	26.3158
				0.9766	26.3158
				0.9771	26.3158
				0.9776	26.3158
				0.9781	26.3158
				0.9786	17.5439
				0.9791	17.5439
				0.9796	17.5439
				0.9801	17.5439
				0.9806	8.77193
				0.9811	8.77193
				0.9816	8.77193
				0.9821	8.77193
				0.9826	17.5439
				0.9831	17.5439
				0.9836	17.5439
				0.9841	17.5439
				0.9846	17.5439
				0.9851	26.3158
				0.9856	35.0877
				0.9861	35.0877
				0.9866	43.8596
				0.9871	43.8596
				0.9876	52.6316
				0.9881	43.8596
				0.9886	35.0877
				0.9891	35.0877
				0.9896	35.0877
				0.9901	35.0877
				0.9906	35.0877
				0.9911	26.3158
				0.9916	26.3158
				0.9921	26.3158
				0.9926	17.5439
				0.9931	17.5439
				0.9936	8.77193
				0.9941	8.77193
				0.9946	17.5439
				0.9951	17.5439
				0.9956	17.5439
				0.9961	17.5439
				0.9966	17.5439
				0.9971	17.5439
				0.9976	8.77193
				0.9981	8.77193
				0.9986	8.77193
[truncated: 830 more rows]

## Sheet: Sheet5
On	Baseline Firing Rate	Beat	Beat	All Chirp Phases	All Chirp Phases
Superficial	13.5442	Time	Firing Rate (Hz)	Time	Firing Rate (Hz)
		0.0001	2.08333	0.0001	0
		0.0006	1.5625	0.0006	0
		0.0011	1.5625	0.0011	0
		0.0016	1.04167	0.0016	0
		0.0021	1.04167	0.0021	0
		0.0026	1.04167	0.0026	0
		0.0031	2.08333	0.0031	0
		0.0036	2.60417	0.0036	0
		0.0041	3.64583	0.0041	0
		0.0046	3.64583	0.0046	0
		0.0051	3.125	0.0051	0
		0.0056	4.16667	0.0056	0
		0.0061	4.16667	0.0061	0
		0.0066	5.20833	0.0066	0
		0.0071	5.72917	0.0071	0
		0.0076	5.72917	0.0076	0
		0.0081	7.29167	0.0081	0
		0.0086	7.8125	0.0086	0
		0.0091	6.77083	0.0091	0
		0.0096	7.8125	0.0096	0
		0.0101	8.33333	0.0101	4.16667
		0.0106	10.4167	0.0106	4.16667
		0.0111	10.9375	0.0111	4.16667
		0.0116	12.5	0.0116	4.16667
		0.0121	14.0625	0.0121	4.16667
		0.0126	14.0625	0.0126	4.16667
		0.0131	18.75	0.0131	4.16667
		0.0136	22.3958	0.0136	4.16667
		0.0141	25	0.0141	8.33333
		0.0146	27.6042	0.0146	16.6667
		0.0151	30.7292	0.0151	25
		0.0156	33.8542	0.0156	37.5
		0.0161	33.8542	0.0161	33.3333
		0.0166	34.375	0.0166	37.5
		0.0171	36.9792	0.0171	41.6667
		0.0176	40.625	0.0176	41.6667
		0.0181	43.2292	0.0181	54.1667
		0.0186	46.3542	0.0186	58.3333
		0.0191	43.75	0.0191	70.8333
		0.0196	47.3958	0.0196	87.5
		0.0201	50.5208	0.0201	104.167
		0.0206	50.5208	0.0206	104.167
		0.0211	53.6458	0.0211	100
		0.0216	52.0833	0.0216	100
		0.0221	54.1667	0.0221	116.667
		0.0226	54.1667	0.0226	112.5
		0.0231	55.7292	0.0231	108.333
		0.0236	52.6042	0.0236	108.333
		0.0241	52.6042	0.0241	95.8333
		0.0246	51.0417	0.0246	91.6667
		0.0251	51.0417	0.0251	79.1667
		0.0256	46.3542	0.0256	66.6667
		0.0261	39.5833	0.0261	50
		0.0266	37.5	0.0266	45.8333
		0.0271	32.2917	0.0271	41.6667
		0.0276	32.2917	0.0276	29.1667
		0.0281	34.375	0.0281	12.5
		0.0286	32.8125	0.0286	16.6667
		0.0291	30.2083	0.0291	25
		0.0296	29.6875	0.0296	25
		0.0301	27.0833	0.0301	29.1667
		0.0306	25.5208	0.0306	29.1667
		0.0311	27.0833	0.0311	33.3333
		0.0316	27.0833	0.0316	37.5
		0.0321	28.6458	0.0321	37.5
		0.0326	30.2083	0.0326	37.5
		0.0331	30.7292	0.0331	41.6667
		0.0336	28.6458	0.0336	41.6667
		0.0341	25.5208	0.0341	41.6667
		0.0346	25	0.0346	37.5
		0.0351	24.4792	0.0351	29.1667
		0.0356	23.4375	0.0356	29.1667
		0.0361	22.9167	0.0361	29.1667
		0.0366	22.9167	0.0366	29.1667
		0.0371	20.3125	0.0371	25
		0.0376	18.75	0.0376	16.6667
		0.0381	18.2292	0.0381	12.5
		0.0386	16.6667	0.0386	8.33333
		0.0391	15.1042	0.0391	4.16667
		0.0396	14.0625	0.0396	4.16667
		0.0401	12.5	0.0401	4.16667
		0.0406	13.0208	0.0406	4.16667
		0.0411	12.5	0.0411	4.16667
		0.0416	11.4583	0.0416	8.33333
		0.0421	10.9375	0.0421	4.16667
		0.0426	10.4167	0.0426	4.16667
		0.0431	9.89583	0.0431	4.16667
		0.0436	10.9375	0.0436	4.16667
		0.0441	10.4167	0.0441	8.33333
		0.0446	9.89583	0.0446	8.33333
		0.0451	10.4167	0.0451	8.33333
		0.0456	11.4583	0.0456	8.33333
		0.0461	11.9792	0.0461	8.33333
		0.0466	11.4583	0.0466	8.33333
		0.0471	10.4167	0.0471	8.33333
		0.0476	11.4583	0.0476	8.33333
		0.0481	12.5	0.0481	8.33333
		0.0486	13.0208	0.0486	8.33333
		0.0491	12.5	0.0491	8.33333
		0.0496	10.4167	0.0496	8.33333
		0.0501	10.4167	0.0501	4.16667
		0.0506	9.89583	0.0506	4.16667
		0.0511	9.89583	0.0511	4.16667
		0.0516	9.375	0.0516	4.16667
		0.0521	7.8125	0.0521	4.16667
		0.0526	8.33333	0.0526	4.16667
		0.0531	8.33333	0.0531	4.16667
		0.0536	7.8125	0.0536	0
		0.0541	6.77083	0.0541	0
		0.0546	6.25	0.0546	0
		0.0551	5.72917	0.0551	0
		0.0556	6.25	0.0556	0
		0.0561	5.20833	0.0561	0
		0.0566	5.20833	0.0566	0
		0.0571	5.20833	0.0571	0
		0.0576	6.25	0.0576	0
		0.0581	6.77083	0.0581	4.16667
		0.0586	6.77083	0.0586	4.16667
		0.0591	7.29167	0.0591	4.16667
		0.0596	7.29167	0.0596	4.16667
		0.0601	8.85417	0.0601	4.16667
		0.0606	8.33333	0.0606	4.16667
		0.0611	8.33333	0.0611	4.16667
		0.0616	8.85417	0.0616	4.16667
		0.0621	9.375	0.0621	4.16667
		0.0626	9.375	0.0626	4.16667
		0.0631	9.375	0.0631	4.16667
		0.0636	8.85417	0.0636	8.33333
		0.0641	8.85417	0.0641	4.16667
		0.0646	8.33333	0.0646	4.16667
		0.0651	8.33333	0.0651	4.16667
		0.0656	7.29167	0.0656	4.16667
		0.0661	6.25	0.0661	4.16667
		0.0666	7.29167	0.0666	4.16667
		0.0671	8.33333	0.0671	8.33333
		0.0676	9.375	0.0676	8.33333
		0.0681	8.85417	0.0681	12.5
		0.0686	8.85417	0.0686	12.5
		0.0691	8.33333	0.0691	12.5
		0.0696	7.8125	0.0696	8.33333
		0.0701	7.8125	0.0701	12.5
		0.0706	7.29167	0.0706	12.5
		0.0711	6.77083	0.0711	12.5
		0.0716	7.29167	0.0716	12.5
		0.0721	6.77083	0.0721	12.5
		0.0726	6.25	0.0726	12.5
		0.0731	6.25	0.0731	8.33333
		0.0736	5.72917	0.0736	8.33333
		0.0741	6.25	0.0741	4.16667
		0.0746	7.29167	0.0746	8.33333
		0.0751	7.8125	0.0751	8.33333
		0.0756	9.89583	0.0756	8.33333
		0.0761	11.4583	0.0761	4.16667
		0.0766	11.9792	0.0766	4.16667
		0.0771	11.4583	0.0771	4.16667
		0.0776	11.4583	0.0776	4.16667
		0.0781	13.0208	0.0781	4.16667
		0.0786	14.0625	0.0786	4.16667
		0.0791	16.1458	0.0791	4.16667
		0.0796	17.1875	0.0796	4.16667
		0.0801	17.7083	0.0801	4.16667
		0.0806	17.1875	0.0806	0
		0.0811	16.6667	0.0811	0
		0.0816	15.1042	0.0816	0
		0.0821	13.5417	0.0821	0
		0.0826	14.5833	0.0826	0
		0.0831	14.5833	0.0831	0
		0.0836	17.1875	0.0836	0
		0.0841	18.75	0.0841	0
		0.0846	19.7917	0.0846	0
		0.0851	19.2708	0.0851	0
		0.0856	18.75	0.0856	0
		0.0861	19.7917	0.0861	0
		0.0866	20.3125	0.0866	0
		0.0871	21.3542	0.0871	0
		0.0876	21.875	0.0876	0
		0.0881	22.3958	0.0881	0
		0.0886	21.875	0.0886	0
		0.0891	22.9167	0.0891	0
		0.0896	20.8333	0.0896	0
		0.0901	18.2292	0.0901	0
		0.0906	17.7083	0.0906	0
		0.0911	15.625	0.0911	0
		0.0916	14.5833	0.0916	0
		0.0921	13.5417	0.0921	0
		0.0926	12.5	0.0926	0
		0.0931	11.4583	0.0931	0
		0.0936	10.4167	0.0936	0
		0.0941	10.9375	0.0941	0
		0.0946	11.4583	0.0946	0
		0.0951	14.5833	0.0951	0
		0.0956	15.625	0.0956	0
		0.0961	16.6667	0.0961	0
		0.0966	16.6667	0.0966	4.16667
		0.0971	19.2708	0.0971	4.16667
		0.0976	19.2708	0.0976	4.16667
		0.0981	21.3542	0.0981	4.16667
		0.0986	24.4792	0.0986	4.16667
		0.0991	26.5625	0.0991	4.16667
		0.0996	27.6042	0.0996	4.16667
		0.1001	30.2083	0.1001	4.16667
		0.1006	31.25	0.1006	4.16667
		0.1011	28.6458	0.1011	4.16667
		0.1016	28.125	0.1016	4.16667
		0.1021	28.6458	0.1021	4.16667
		0.1026	27.6042	0.1026	0
		0.1031	25	0.1031	0
		0.1036	26.5625	0.1036	0
		0.1041	26.0417	0.1041	0
		0.1046	24.4792	0.1046	0
		0.1051	26.0417	0.1051	0
		0.1056	28.6458	0.1056	0
		0.1061	28.125	0.1061	0
		0.1066	29.1667	0.1066	4.16667
		0.1071	30.2083	0.1071	4.16667
		0.1076	31.7708	0.1076	4.16667
		0.1081	30.2083	0.1081	4.16667
		0.1086	31.7708	0.1086	4.16667
		0.1091	33.3333	0.1091	4.16667
		0.1096	32.8125	0.1096	8.33333
		0.1101	30.2083	0.1101	8.33333
		0.1106	31.7708	0.1106	8.33333
		0.1111	29.6875	0.1111	8.33333
		0.1116	26.5625	0.1116	8.33333
		0.1121	24.4792	0.1121	12.5
		0.1126	24.4792	0.1126	8.33333
		0.1131	23.9583	0.1131	8.33333
		0.1136	21.3542	0.1136	8.33333
		0.1141	21.3542	0.1141	8.33333
		0.1146	19.2708	0.1146	8.33333
		0.1151	17.7083	0.1151	8.33333
		0.1156	15.625	0.1156	4.16667
		0.1161	16.6667	0.1161	4.16667
		0.1166	14.5833	0.1166	4.16667
		0.1171	13.5417	0.1171	4.16667
		0.1176	13.0208	0.1176	8.33333
		0.1181	11.9792	0.1181	4.16667
		0.1186	8.85417	0.1186	8.33333
		0.1191	7.8125	0.1191	12.5
		0.1196	7.29167	0.1196	29.1667
		0.1201	6.25	0.1201	33.3333
		0.1206	6.25	0.1206	41.6667
		0.1211	5.72917	0.1211	45.8333
		0.1216	5.72917	0.1216	50
		0.1221	4.6875	0.1221	50
		0.1226	3.64583	0.1226	54.1667
		0.1231	3.125	0.1231	58.3333
		0.1236	3.125	0.1236	54.1667
		0.1241	2.60417	0.1241	58.3333
		0.1246	2.08333	0.1246	54.1667
		0.1251	1.04167	0.1251	50
		0.1256	1.04167	0.1256	33.3333
		0.1261	1.04167	0.1261	37.5
		0.1266	0.520833	0.1266	29.1667
		0.1271	0.520833	0.1271	29.1667
		0.1276	0.520833	0.1276	25
		0.1281	0.520833	0.1281	25
		0.1286	0.520833	0.1286	20.8333
		0.1291	1.5625	0.1291	20.8333
		0.1296	1.04167	0.1296	20.8333
		0.1301	1.04167	0.1301	16.6667
		0.1306	1.04167	0.1306	25
		0.1311	1.04167	0.1311	25
		0.1316	2.60417	0.1316	33.3333
		0.1321	2.60417	0.1321	29.1667
		0.1326	3.125	0.1326	29.1667
		0.1331	3.125	0.1331	29.1667
		0.1336	3.125	0.1336	33.3333
		0.1341	3.64583	0.1341	33.3333
		0.1346	3.64583	0.1346	37.5
		0.1351	2.60417	0.1351	33.3333
		0.1356	3.125	0.1356	37.5
		0.1361	3.125	0.1361	37.5
		0.1366	3.125	0.1366	29.1667
		0.1371	3.125	0.1371	29.1667
		0.1376	2.60417	0.1376	20.8333
		0.1381	3.64583	0.1381	20.8333
		0.1386	3.64583	0.1386	20.8333
		0.1391	3.64583	0.1391	20.8333
		0.1396	4.16667	0.1396	20.8333
		0.1401	3.64583	0.1401	25
		0.1406	3.64583	0.1406	20.8333
		0.1411	4.16667	0.1411	20.8333
		0.1416	4.16667	0.1416	16.6667
		0.1421	4.6875	0.1421	16.6667
		0.1426	6.25	0.1426	16.6667
		0.1431	6.25	0.1431	16.6667
		0.1436	6.77083	0.1436	16.6667
		0.1441	7.29167	0.1441	12.5
		0.1446	8.85417	0.1446	16.6667
		0.1451	8.85417	0.1451	12.5
		0.1456	8.33333	0.1456	8.33333
		0.1461	8.85417	0.1461	4.16667
		0.1466	8.85417	0.1466	8.33333
		0.1471	9.375	0.1471	8.33333
		0.1476	9.375	0.1476	12.5
		0.1481	8.85417	0.1481	12.5
		0.1486	7.8125	0.1486	16.6667
		0.1491	7.8125	0.1491	16.6667
		0.1496	6.25	0.1496	16.6667
		0.1501	4.6875	0.1501	16.6667
		0.1506	5.20833	0.1506	12.5
		0.1511	5.72917	0.1511	12.5
		0.1516	6.77083	0.1516	12.5
		0.1521	7.8125	0.1521	12.5
		0.1526	8.33333	0.1526	8.33333
		0.1531	8.33333	0.1531	8.33333
		0.1536	9.89583	0.1536	4.16667
		0.1541	10.4167	0.1541	4.16667
		0.1546	10.9375	0.1546	0
		0.1551	11.4583	0.1551	0
		0.1556	11.9792	0.1556	0
		0.1561	12.5	0.1561	0
		0.1566	10.4167	0.1566	0
		0.1571	10.4167	0.1571	0
		0.1576	9.375	0.1576	0
		0.1581	10.4167	0.1581	0
		0.1586	9.89583	0.1586	0
		0.1591	9.375	0.1591	0
		0.1596	7.8125	0.1596	0
		0.1601	7.29167	0.1601	0
		0.1606	7.8125	0.1606	0
		0.1611	8.33333	0.1611	0
		0.1616	8.33333	0.1616	0
		0.1621	8.33333	0.1621	0
		0.1626	8.85417	0.1626	0
		0.1631	9.375	0.1631	0
		0.1636	10.4167	0.1636	0
		0.1641	8.33333	0.1641	0
		0.1646	9.375	0.1646	4.16667
		0.1651	9.375	0.1651	4.16667
		0.1656	9.89583	0.1656	12.5
		0.1661	10.4167	0.1661	12.5
		0.1666	10.9375	0.1666	12.5
		0.1671	10.4167	0.1671	16.6667
		0.1676	10.9375	0.1676	16.6667
		0.1681	10.9375	0.1681	16.6667
		0.1686	10.4167	0.1686	16.6667
		0.1691	9.89583	0.1691	16.6667
		0.1696	8.85417	0.1696	20.8333
		0.1701	8.85417	0.1701	20.8333
		0.1706	7.8125	0.1706	16.6667
		0.1711	7.8125	0.1711	25
		0.1716	6.77083	0.1716	16.6667
		0.1721	6.25	0.1721	16.6667
		0.1726	4.16667	0.1726	16.6667
		0.1731	4.16667	0.1731	12.5
		0.1736	4.16667	0.1736	12.5
		0.1741	4.6875	0.1741	12.5
		0.1746	4.6875	0.1746	12.5
		0.1751	4.16667	0.1751	12.5
		0.1756	4.6875	0.1756	8.33333
		0.1761	5.20833	0.1761	8.33333
		0.1766	6.25	0.1766	8.33333
		0.1771	6.77083	0.1771	0
		0.1776	7.29167	0.1776	0
		0.1781	7.8125	0.1781	4.16667
		0.1786	8.33333	0.1786	4.16667
		0.1791	7.8125	0.1791	4.16667
		0.1796	6.77083	0.1796	4.16667
		0.1801	5.72917	0.1801	8.33333
		0.1806	5.20833	0.1806	8.33333
		0.1811	5.20833	0.1811	8.33333
		0.1816	5.20833	0.1816	8.33333
		0.1821	4.6875	0.1821	16.6667
		0.1826	3.64583	0.1826	16.6667
		0.1831	2.60417	0.1831	16.6667
		0.1836	2.08333	0.1836	16.6667
		0.1841	1.5625	0.1841	12.5
		0.1846	1.04167	0.1846	12.5
		0.1851	1.04167	0.1851	25
		0.1856	1.04167	0.1856	29.1667
		0.1861	1.5625	0.1861	25
		0.1866	1.5625	0.1866	25
		0.1871	1.5625	0.1871	25
		0.1876	1.04167	0.1876	29.1667
		0.1881	0.520833	0.1881	20.8333
		0.1886	1.04167	0.1886	20.8333
		0.1891	1.04167	0.1891	33.3333
		0.1896	1.04167	0.1896	33.3333
		0.1901	1.04167	0.1901	33.3333
		0.1906	1.04167	0.1906	33.3333
		0.1911	1.04167	0.1911	20.8333
		0.1916	1.04167	0.1916	16.6667
		0.1921	0.520833	0.1921	16.6667
		0.1926	0.520833	0.1926	16.6667
		0.1931	0.520833	0.1931	16.6667
		0.1936	1.5625	0.1936	12.5
		0.1941	1.5625	0.1941	12.5
		0.1946	1.5625	0.1946	12.5
		0.1951	1.5625	0.1951	8.33333
		0.1956	2.08333	0.1956	8.33333
		0.1961	2.08333	0.1961	12.5
		0.1966	2.08333	0.1966	12.5
		0.1971	2.08333	0.1971	12.5
		0.1976	2.08333	0.1976	12.5
		0.1981	2.08333	0.1981	16.6667
		0.1986	2.08333	0.1986	20.8333
		0.1991	3.125	0.1991	20.8333
		0.1996	2.08333	0.1996	20.8333
				0.2001	20.8333
				0.2006	25
				0.2011	20.8333
				0.2016	20.8333
				0.2021	16.6667
				0.2026	16.6667
				0.2031	20.8333
				0.2036	25
				0.2041	25
				0.2046	25
				0.2051	25
				0.2056	25
				0.2061	25
				0.2066	20.8333
				0.2071	16.6667
				0.2076	33.3333
				0.2081	37.5
				0.2086	37.5
				0.2091	41.6667
				0.2096	50
				0.2101	58.3333
				0.2106	54.1667
				0.2111	54.1667
				0.2116	58.3333
				0.2121	62.5
				0.2126	62.5
				0.2131	62.5
				0.2136	45.8333
				0.2141	45.8333
				0.2146	45.8333
				0.2151	37.5
				0.2156	25
				0.2161	12.5
				0.2166	16.6667
				0.2171	20.8333
				0.2176	25
				0.2181	20.8333
				0.2186	20.8333
				0.2191	25
				0.2196	29.1667
				0.2201	25
				0.2206	25
				0.2211	33.3333
				0.2216	33.3333
				0.2221	37.5
				0.2226	33.3333
				0.2231	29.1667
				0.2236	20.8333
				0.2241	20.8333
				0.2246	20.8333
				0.2251	16.6667
				0.2256	12.5
				0.2261	12.5
				0.2266	12.5
				0.2271	4.16667
				0.2276	4.16667
				0.2281	0
				0.2286	0
				0.2291	0
				0.2296	0
				0.2301	0
				0.2306	0
				0.2311	0
				0.2316	0
				0.2321	0
				0.2326	0
				0.2331	0
				0.2336	0
				0.2341	0
				0.2346	0
				0.2351	0
				0.2356	0
				0.2361	0
				0.2366	0
				0.2371	0
				0.2376	0
				0.2381	0
				0.2386	4.16667
				0.2391	4.16667
				0.2396	4.16667
				0.2401	4.16667
				0.2406	4.16667
				0.2411	4.16667
				0.2416	4.16667
				0.2421	4.16667
				0.2426	4.16667
				0.2431	4.16667
				0.2436	4.16667
				0.2441	4.16667
				0.2446	0
				0.2451	4.16667
				0.2456	4.16667
				0.2461	4.16667
				0.2466	4.16667
				0.2471	4.16667
				0.2476	8.33333
				0.2481	8.33333
				0.2486	8.33333
				0.2491	8.33333
				0.2496	8.33333
				0.2501	8.33333
				0.2506	8.33333
				0.2511	4.16667
				0.2516	4.16667
				0.2521	4.16667
				0.2526	4.16667
				0.2531	4.16667
				0.2536	4.16667
				0.2541	12.5
				0.2546	20.8333
				0.2551	20.8333
				0.2556	29.1667
				0.2561	29.1667
				0.2566	29.1667
				0.2571	41.6667
				0.2576	41.6667
				0.2581	41.6667
				0.2586	41.6667
				0.2591	41.6667
				0.2596	37.5
				0.2601	33.3333
				0.2606	25
				0.2611	25
				0.2616	20.8333
				0.2621	20.8333
				0.2626	29.1667
				0.2631	16.6667
				0.2636	20.8333
				0.2641	20.8333
				0.2646	20.8333
				0.2651	20.8333
				0.2656	20.8333
				0.2661	16.6667
				0.2666	25
				0.2671	25
				0.2676	29.1667
				0.2681	29.1667
				0.2686	25
				0.2691	29.1667
				0.2696	25
				0.2701	25
				0.2706	25
				0.2711	25
				0.2716	25
				0.2721	25
				0.2726	16.6667
				0.2731	16.6667
				0.2736	8.33333
				0.2741	8.33333
				0.2746	8.33333
				0.2751	4.16667
				0.2756	8.33333
				0.2761	8.33333
				0.2766	8.33333
				0.2771	8.33333
				0.2776	8.33333
				0.2781	12.5
				0.2786	12.5
				0.2791	12.5
				0.2796	12.5
				0.2801	16.6667
				0.2806	12.5
				0.2811	12.5
				0.2816	8.33333
				0.2821	8.33333
				0.2826	8.33333
				0.2831	8.33333
				0.2836	8.33333
				0.2841	4.16667
				0.2846	8.33333
				0.2851	8.33333
				0.2856	8.33333
				0.2861	4.16667
				0.2866	4.16667
				0.2871	4.16667
				0.2876	4.16667
				0.2881	4.16667
				0.2886	4.16667
				0.2891	8.33333
				0.2896	8.33333
				0.2901	8.33333
				0.2906	4.16667
				0.2911	4.16667
				0.2916	4.16667
				0.2921	4.16667
				0.2926	4.16667
				0.2931	4.16667
				0.2936	4.16667
				0.2941	4.16667
				0.2946	4.16667
				0.2951	0
				0.2956	0
				0.2961	0
				0.2966	0
				0.2971	0
				0.2976	0
				0.2981	0
				0.2986	4.16667
				0.2991	4.16667
				0.2996	4.16667
				0.3001	4.16667
				0.3006	4.16667
				0.3011	4.16667
				0.3016	4.16667
				0.3021	4.16667
				0.3026	4.16667
				0.3031	4.16667
				0.3036	4.16667
				0.3041	4.16667
				0.3046	0
				0.3051	4.16667
				0.3056	4.16667
				0.3061	4.16667
				0.3066	4.16667
				0.3071	4.16667
				0.3076	4.16667
				0.3081	4.16667
				0.3086	4.16667
				0.3091	4.16667
				0.3096	4.16667
				0.3101	8.33333
				0.3106	8.33333
				0.3111	4.16667
				0.3116	4.16667
				0.3121	4.16667
				0.3126	4.16667
				0.3131	8.33333
				0.3136	8.33333
				0.3141	12.5
				0.3146	16.6667
				0.3151	16.6667
				0.3156	16.6667
				0.3161	12.5
				0.3166	12.5
				0.3171	12.5
				0.3176	12.5
				0.3181	12.5
				0.3186	20.8333
				0.3191	20.8333
				0.3196	29.1667
				0.3201	29.1667
				0.3206	25
				0.3211	29.1667
				0.3216	29.1667
				0.3221	29.1667
				0.3226	29.1667
				0.3231	37.5
				0.3236	45.8333
				0.3241	50
				0.3246	50
				0.3251	50
				0.3256	41.6667
				0.3261	45.8333
				0.3266	54.1667
				0.3271	54.1667
				0.3276	58.3333
				0.3281	66.6667
				0.3286	66.6667
				0.3291	58.3333
				0.3296	50
				0.3301	45.8333
				0.3306	41.6667
				0.3311	37.5
				0.3316	45.8333
				0.3321	37.5
				0.3326	29.1667
				0.3331	25
				0.3336	20.8333
				0.3341	12.5
				0.3346	16.6667
				0.3351	16.6667
				0.3356	16.6667
				0.3361	20.8333
				0.3366	16.6667
				0.3371	20.8333
				0.3376	12.5
				0.3381	12.5
				0.3386	12.5
				0.3391	12.5
				0.3396	12.5
				0.3401	12.5
				0.3406	8.33333
				0.3411	8.33333
				0.3416	12.5
				0.3421	20.8333
				0.3426	20.8333
				0.3431	16.6667
				0.3436	16.6667
				0.3441	25
				0.3446	25
				0.3451	25
				0.3456	25
				0.3461	25
				0.3466	25
				0.3471	25
				0.3476	20.8333
				0.3481	8.33333
				0.3486	8.33333
				0.3491	8.33333
				0.3496	8.33333
				0.3501	0
				0.3506	0
				0.3511	0
				0.3516	4.16667
				0.3521	4.16667
				0.3526	4.16667
				0.3531	4.16667
				0.3536	4.16667
				0.3541	4.16667
				0.3546	4.16667
				0.3551	4.16667
				0.3556	4.16667
				0.3561	4.16667
				0.3566	4.16667
				0.3571	4.16667
				0.3576	0
				0.3581	4.16667
				0.3586	4.16667
				0.3591	4.16667
				0.3596	4.16667
				0.3601	4.16667
				0.3606	8.33333
				0.3611	8.33333
				0.3616	8.33333
				0.3621	8.33333
				0.3626	8.33333
				0.3631	8.33333
				0.3636	8.33333
				0.3641	4.16667
				0.3646	8.33333
				0.3651	12.5
				0.3656	20.8333
				0.3661	25
				0.3666	37.5
				0.3671	45.8333
				0.3676	58.3333
				0.3681	62.5
				0.3686	66.6667
				0.3691	66.6667
				0.3696	75
				0.3701	87.5
				0.3706	87.5
				0.3711	91.6667
				0.3716	91.6667
				0.3721	95.8333
				0.3726	83.3333
				0.3731	79.1667
				0.3736	66.6667
				0.3741	62.5
				0.3746	58.3333
				0.3751	58.3333
				0.3756	54.1667
				0.3761	45.8333
				0.3766	45.8333
				0.3771	37.5
				0.3776	29.1667
				0.3781	25
				0.3786	25
				0.3791	29.1667
				0.3796	41.6667
				0.3801	45.8333
				0.3806	45.8333
				0.3811	54.1667
				0.3816	50
				0.3821	45.8333
				0.3826	41.6667
				0.3831	41.6667
				0.3836	41.6667
				0.3841	41.6667
				0.3846	37.5
				0.3851	29.1667
				0.3856	20.8333
				0.3861	16.6667
				0.3866	20.8333
				0.3871	12.5
				0.3876	12.5
				0.3881	12.5
				0.3886	12.5
				0.3891	12.5
				0.3896	12.5
				0.3901	8.33333
				0.3906	8.33333
				0.3911	8.33333
				0.3916	4.16667
				0.3921	4.16667
				0.3926	0
				0.3931	0
				0.3936	0
				0.3941	4.16667
				0.3946	4.16667
				0.3951	4.16667
				0.3956	8.33333
				0.3961	8.33333
				0.3966	8.33333
				0.3971	12.5
				0.3976	12.5
				0.3981	12.5
				0.3986	12.5
				0.3991	12.5
				0.3996	12.5
				0.4001	8.33333
				0.4006	8.33333
				0.4011	8.33333
				0.4016	4.16667
				0.4021	4.16667
				0.4026	4.16667
				0.4031	0
				0.4036	0
				0.4041	0
				0.4046	0
				0.4051	0
				0.4056	0
				0.4061	0
				0.4066	0
				0.4071	0
				0.4076	0
				0.4081	0
				0.4086	0
				0.4091	0
				0.4096	0
				0.4101	0
				0.4106	0
				0.4111	0
				0.4116	0
				0.4121	0
				0.4126	0
				0.4131	0
				0.4136	0
				0.4141	0
				0.4146	0
				0.4151	0
				0.4156	0
				0.4161	0
				0.4166	0
				0.4171	0
				0.4176	0
				0.4181	0
				0.4186	0
				0.4191	0
				0.4196	0
				0.4201	0
				0.4206	0
				0.4211	0
				0.4216	0
				0.4221	0
				0.4226	0
				0.4231	0
				0.4236	0
				0.4241	4.16667
				0.4246	4.16667
				0.4251	4.16667
				0.4256	4.16667
				0.4261	4.16667
				0.4266	4.16667
				0.4271	4.16667
				0.4276	4.16667
				0.4281	4.16667
				0.4286	4.16667
				0.4291	20.8333
				0.4296	25
				0.4301	29.1667
				0.4306	29.1667
				0.4311	33.3333
				0.4316	45.8333
				0.4321	54.1667
				0.4326	58.3333
				0.4331	62.5
				0.4336	66.6667
				0.4341	70.8333
				0.4346	79.1667
				0.4351	66.6667
				0.4356	66.6667
				0.4361	66.6667
				0.4366	70.8333
				0.4371	66.6667
				0.4376	62.5
				0.4381	62.5
				0.4386	66.6667
				0.4391	75
				0.4396	75
				0.4401	75
				0.4406	70.8333
				0.4411	66.6667
				0.4416	62.5
				0.4421	58.3333
				0.4426	54.1667
				0.4431	54.1667
				0.4436	54.1667
				0.4441	45.8333
				0.4446	41.6667
				0.4451	29.1667
				0.4456	33.3333
				0.4461	29.1667
				0.4466	25
				0.4471	33.3333
				0.4476	33.3333
				0.4481	37.5
				0.4486	37.5
				0.4491	41.6667
				0.4496	33.3333
				0.4501	33.3333
				0.4506	29.1667
				0.4511	29.1667
				0.4516	20.8333
				0.4521	20.8333
				0.4526	25
				0.4531	16.6667
				0.4536	16.6667
				0.4541	8.33333
				0.4546	12.5
				0.4551	8.33333
				0.4556	8.33333
				0.4561	8.33333
				0.4566	8.33333
				0.4571	8.33333
				0.4576	8.33333
				0.4581	8.33333
				0.4586	4.16667
				0.4591	4.16667
				0.4596	4.16667
				0.4601	4.16667
				0.4606	0
				0.4611	4.16667
				0.4616	4.16667
				0.4621	4.16667
				0.4626	4.16667
				0.4631	4.16667
				0.4636	4.16667
				0.4641	4.16667
				0.4646	4.16667
				0.4651	4.16667
				0.4656	8.33333
				0.4661	8.33333
				0.4666	8.33333
				0.4671	4.16667
				0.4676	4.16667
				0.4681	4.16667
				0.4686	4.16667
				0.4691	4.16667
				0.4696	4.16667
				0.4701	4.16667
				0.4706	4.16667
				0.4711	4.16667
				0.4716	0
				0.4721	0
				0.4726	0
				0.4731	0
				0.4736	0
				0.4741	0
				0.4746	0
				0.4751	0
				0.4756	0
				0.4761	0
				0.4766	0
				0.4771	0
				0.4776	0
				0.4781	0
				0.4786	0
				0.4791	0
				0.4796	0
				0.4801	0
				0.4806	0
				0.4811	0
				0.4816	0
				0.4821	0
				0.4826	0
				0.4831	0
				0.4836	0
				0.4841	0
				0.4846	0
				0.4851	0
				0.4856	0
				0.4861	0
				0.4866	0
				0.4871	0
				0.4876	4.16667
				0.4881	4.16667
				0.4886	4.16667
				0.4891	4.16667
				0.4896	4.16667
				0.4901	4.16667
				0.4906	4.16667
				0.4911	4.16667
				0.4916	4.16667
				0.4921	4.16667
				0.4926	4.16667
				0.4931	4.16667
				0.4936	0
				0.4941	0
				0.4946	0
				0.4951	0
				0.4956	0
				0.4961	0
				0.4966	0
				0.4971	0
				0.4976	0
				0.4981	0
				0.4986	0
				0.4991	0
				0.4996	0
				0.5001	0
				0.5006	0
				0.5011	0
				0.5016	0
				0.5021	0
				0.5026	0
				0.5031	0
				0.5036	0
				0.5041	0
				0.5046	0
				0.5051	0
				0.5056	0
				0.5061	0
				0.5066	0
				0.5071	0
				0.5076	0
				0.5081	0
				0.5086	0
				0.5091	0
				0.5096	0
				0.5101	0
				0.5106	0
				0.5111	0
				0.5116	0
				0.5121	0
				0.5126	0
				0.5131	0
				0.5136	4.16667
				0.5141	4.16667
				0.5146	4.16667
				0.5151	4.16667
				0.5156	4.16667
				0.5161	8.33333
				0.5166	8.33333
				0.5171	8.33333
				0.5176	8.33333
				0.5181	8.33333
				0.5186	8.33333
				0.5191	8.33333
				0.5196	4.16667
				0.5201	4.16667
				0.5206	8.33333
				0.5211	8.33333
				0.5216	8.33333
				0.5221	4.16667
				0.5226	4.16667
				0.5231	4.16667
				0.5236	4.16667
				0.5241	4.16667
				0.5246	4.16667
				0.5251	4.16667
				0.5256	4.16667
				0.5261	4.16667
				0.5266	0
				0.5271	0
				0.5276	0
				0.5281	0
				0.5286	0
				0.5291	0
				0.5296	0
				0.5301	0
				0.5306	0
				0.5311	0
				0.5316	0
				0.5321	0
				0.5326	0
				0.5331	0
				0.5336	0
				0.5341	0
				0.5346	0
				0.5351	0
				0.5356	0
				0.5361	0
				0.5366	0
				0.5371	0
				0.5376	0
				0.5381	0
				0.5386	0
				0.5391	0
				0.5396	0
				0.5401	0
				0.5406	4.16667
				0.5411	4.16667
				0.5416	8.33333
				0.5421	8.33333
				0.5426	8.33333
				0.5431	8.33333
				0.5436	8.33333
				0.5441	8.33333
				0.5446	8.33333
				0.5451	8.33333
				0.5456	8.33333
				0.5461	8.33333
				0.5466	4.16667
				0.5471	4.16667
				0.5476	0
				0.5481	0
				0.5486	0
				0.5491	0
				0.5496	0
				0.5501	0
				0.5506	0
				0.5511	4.16667
				0.5516	4.16667
				0.5521	4.16667
				0.5526	4.16667
				0.5531	4.16667
				0.5536	8.33333
				0.5541	8.33333
				0.5546	12.5
				0.5551	12.5
				0.5556	12.5
				0.5561	12.5
				0.5566	16.6667
				0.5571	12.5
				0.5576	12.5
				0.5581	16.6667
				0.5586	16.6667
				0.5591	16.6667
				0.5596	12.5
				0.5601	12.5
				0.5606	8.33333
				0.5611	8.33333
				0.5616	8.33333
				0.5621	8.33333
				0.5626	4.16667
				0.5631	4.16667
				0.5636	4.16667
				0.5641	0
				0.5646	4.16667
				0.5651	8.33333
				0.5656	8.33333
				0.5661	8.33333
				0.5666	8.33333
				0.5671	8.33333
				0.5676	8.33333
				0.5681	12.5
				0.5686	12.5
				0.5691	12.5
				0.5696	12.5
				0.5701	16.6667
				0.5706	12.5
				0.5711	8.33333
				0.5716	8.33333
				0.5721	8.33333
				0.5726	8.33333
				0.5731	12.5
				0.5736	12.5
				0.5741	12.5
				0.5746	12.5
				0.5751	12.5
				0.5756	12.5
				0.5761	8.33333
				0.5766	8.33333
				0.5771	8.33333
				0.5776	8.33333
				0.5781	8.33333
				0.5786	8.33333
				0.5791	4.16667
				0.5796	4.16667
				0.5801	0
				0.5806	0
				0.5811	0
				0.5816	0
				0.5821	0
				0.5826	0
				0.5831	0
				0.5836	0
				0.5841	0
				0.5846	0
				0.5851	0
				0.5856	0
				0.5861	0
				0.5866	0
				0.5871	0
				0.5876	0
				0.5881	0
				0.5886	0
				0.5891	0
				0.5896	0
				0.5901	0
				0.5906	0
				0.5911	0
				0.5916	0
				0.5921	0
				0.5926	0
				0.5931	0
				0.5936	0
				0.5941	0
				0.5946	0
				0.5951	0
				0.5956	0
				0.5961	0
				0.5966	0
				0.5971	0
				0.5976	0
				0.5981	0
				0.5986	0
				0.5991	0
				0.5996	0
				0.6001	0
				0.6006	0
				0.6011	0
				0.6016	0
				0.6021	0
				0.6026	0
				0.6031	4.16667
				0.6036	4.16667
				0.6041	4.16667
				0.6046	4.16667
				0.6051	4.16667
				0.6056	4.16667
				0.6061	4.16667
				0.6066	4.16667
				0.6071	4.16667
				0.6076	4.16667
				0.6081	4.16667
				0.6086	4.16667
				0.6091	0
				0.6096	0
				0.6101	0
				0.6106	0
				0.6111	4.16667
				0.6116	4.16667
				0.6121	4.16667
				0.6126	4.16667
				0.6131	4.16667
				0.6136	4.16667
				0.6141	4.16667
				0.6146	4.16667
				0.6151	4.16667
				0.6156	8.33333
				0.6161	8.33333
				0.6166	8.33333
				0.6171	4.16667
				0.6176	4.16667
				0.6181	8.33333
				0.6186	8.33333
				0.6191	8.33333
				0.6196	8.33333
				0.6201	8.33333
				0.6206	16.6667
				0.6211	16.6667
				0.6216	12.5
				0.6221	12.5
				0.6226	12.5
				0.6231	16.6667
				0.6236	16.6667
				0.6241	12.5
				0.6246	25
				0.6251	25
				0.6256	25
				0.6261	25
				0.6266	29.1667
				0.6271	29.1667
				0.6276	37.5
				0.6281	37.5
				0.6286	41.6667
				0.6291	41.6667
				0.6296	50
				0.6301	58.3333
				0.6306	54.1667
				0.6311	62.5
				0.6316	66.6667
				0.6321	66.6667
				0.6326	58.3333
				0.6331	62.5
				0.6336	54.1667
				0.6341	62.5
				0.6346	58.3333
				0.6351	58.3333
				0.6356	54.1667
				0.6361	50
				0.6366	45.8333
				0.6371	37.5
				0.6376	33.3333
				0.6381	37.5
				0.6386	37.5
				0.6391	33.3333
				0.6396	33.3333
				0.6401	25
				0.6406	25
				0.6411	29.1667
				0.6416	25
				0.6421	20.8333
				0.6426	16.6667
				0.6431	16.6667
				0.6436	16.6667
				0.6441	16.6667
				0.6446	16.6667
				0.6451	16.6667
				0.6456	20.8333
				0.6461	29.1667
				0.6466	33.3333
				0.6471	25
				0.6476	25
				0.6481	29.1667
				0.6486	29.1667
				0.6491	29.1667
				0.6496	29.1667
				0.6501	25
				0.6506	20.8333
				0.6511	20.8333
				0.6516	16.6667
				0.6521	8.33333
				0.6526	4.16667
				0.6531	4.16667
				0.6536	4.16667
				0.6541	4.16667
				0.6546	4.16667
				0.6551	4.16667
				0.6556	4.16667
				0.6561	12.5
				0.6566	12.5
				0.6571	12.5
				0.6576	12.5
				0.6581	12.5
				0.6586	12.5
				0.6591	12.5
				0.6596	12.5
				0.6601	8.33333
				0.6606	8.33333
				0.6611	8.33333
				0.6616	8.33333
				0.6621	4.16667
				0.6626	4.16667
				0.6631	4.16667
				0.6636	4.16667
				0.6641	4.16667
				0.6646	4.16667
				0.6651	4.16667
				0.6656	4.16667
				0.6661	8.33333
				0.6666	8.33333
				0.6671	8.33333
				0.6676	8.33333
				0.6681	4.16667
				0.6686	4.16667
				0.6691	4.16667
				0.6696	4.16667
				0.6701	4.16667
				0.6706	4.16667
				0.6711	4.16667
				0.6716	4.16667
				0.6721	0
				0.6726	0
				0.6731	0
				0.6736	0
				0.6741	0
				0.6746	0
				0.6751	0
				0.6756	0
				0.6761	0
				0.6766	0
				0.6771	0
				0.6776	0
				0.6781	0
				0.6786	4.16667
				0.6791	4.16667
				0.6796	4.16667
				0.6801	4.16667
				0.6806	4.16667
				0.6811	4.16667
				0.6816	4.16667
				0.6821	4.16667
				0.6826	4.16667
				0.6831	8.33333
				0.6836	8.33333
				0.6841	8.33333
				0.6846	4.16667
				0.6851	4.16667
				0.6856	4.16667
				0.6861	12.5
				0.6866	12.5
				0.6871	12.5
				0.6876	12.5
				0.6881	12.5
				0.6886	16.6667
				0.6891	16.6667
				0.6896	16.6667
				0.6901	16.6667
				0.6906	20.8333
				0.6911	25
				0.6916	25
				0.6921	16.6667
				0.6926	16.6667
				0.6931	16.6667
				0.6936	20.8333
				0.6941	20.8333
				0.6946	16.6667
				0.6951	12.5
				0.6956	12.5
				0.6961	12.5
				0.6966	8.33333
				0.6971	4.16667
				0.6976	4.16667
				0.6981	8.33333
				0.6986	8.33333
				0.6991	8.33333
				0.6996	8.33333
				0.7001	16.6667
				0.7006	16.6667
				0.7011	20.8333
				0.7016	25
				0.7021	25
				0.7026	29.1667
				0.7031	33.3333
				0.7036	33.3333
				0.7041	29.1667
				0.7046	29.1667
				0.7051	33.3333
				0.7056	33.3333
				0.7061	25
				0.7066	25
				0.7071	20.8333
				0.7076	20.8333
				0.7081	20.8333
				0.7086	20.8333
				0.7091	16.6667
				0.7096	16.6667
				0.7101	25
				0.7106	29.1667
				0.7111	37.5
				0.7116	33.3333
				0.7121	41.6667
				0.7126	45.8333
				0.7131	50
				0.7136	50
				0.7141	50
				0.7146	58.3333
				0.7151	58.3333
				0.7156	58.3333
				0.7161	54.1667
				0.7166	50
				0.7171	41.6667
				0.7176	45.8333
				0.7181	41.6667
				0.7186	37.5
				0.7191	33.3333
				0.7196	29.1667
				0.7201	29.1667
				0.7206	16.6667
				0.7211	16.6667
				0.7216	16.6667
				0.7221	12.5
				0.7226	12.5
				0.7231	8.33333
				0.7236	4.16667
				0.7241	0
				0.7246	0
				0.7251	0
				0.7256	4.16667
				0.7261	4.16667
				0.7266	4.16667
				0.7271	4.16667
				0.7276	4.16667
				0.7281	4.16667
				0.7286	4.16667
				0.7291	4.16667
				0.7296	4.16667
				0.7301	4.16667
				0.7306	8.33333
				0.7311	8.33333
				0.7316	4.16667
				0.7321	8.33333
				0.7326	8.33333
				0.7331	8.33333
				0.7336	12.5
				0.7341	12.5
				0.7346	12.5
				0.7351	12.5
				0.7356	12.5
				0.7361	12.5
				0.7366	8.33333
				0.7371	8.33333
				0.7376	8.33333
				0.7381	4.16667
				0.7386	4.16667
				0.7391	4.16667
				0.7396	0
				0.7401	0
				0.7406	0
				0.7411	0
				0.7416	4.16667
				0.7421	4.16667
				0.7426	4.16667
				0.7431	4.16667
				0.7436	4.16667
				0.7441	8.33333
				0.7446	8.33333
				0.7451	8.33333
				0.7456	25
				0.7461	29.1667
				0.7466	29.1667
				0.7471	29.1667
				0.7476	29.1667
				0.7481	33.3333
				0.7486	33.3333
				0.7491	37.5
				0.7496	37.5
				0.7501	33.3333
				0.7506	33.3333
				0.7511	37.5
				0.7516	20.8333
				0.7521	16.6667
				0.7526	20.8333
				0.7531	20.8333
				0.7536	16.6667
				0.7541	16.6667
				0.7546	16.6667
				0.7551	12.5
				0.7556	12.5
				0.7561	12.5
				0.7566	12.5
				0.7571	8.33333
				0.7576	12.5
				0.7581	12.5
				0.7586	8.33333
				0.7591	12.5
				0.7596	12.5
				0.7601	8.33333
				0.7606	8.33333
				0.7611	8.33333
				0.7616	8.33333
				0.7621	12.5
				0.7626	12.5
				0.7631	12.5
				0.7636	8.33333
				0.7641	8.33333
				0.7646	8.33333
				0.7651	4.16667
				0.7656	4.16667
				0.7661	4.16667
				0.7666	4.16667
				0.7671	4.16667
				0.7676	4.16667
				0.7681	0
				0.7686	0
				0.7691	0
				0.7696	0
				0.7701	0
				0.7706	0
				0.7711	0
				0.7716	0
				0.7721	0
				0.7726	4.16667
				0.7731	4.16667
				0.7736	4.16667
				0.7741	4.16667
				0.7746	4.16667
				0.7751	4.16667
				0.7756	4.16667
				0.7761	4.16667
				0.7766	4.16667
				0.7771	4.16667
				0.7776	4.16667
				0.7781	4.16667
				0.7786	0
				0.7791	0
				0.7796	0
				0.7801	4.16667
				0.7806	4.16667
				0.7811	4.16667
				0.7816	4.16667
				0.7821	4.16667
				0.7826	4.16667
				0.7831	4.16667
				0.7836	4.16667
				0.7841	4.16667
				0.7846	4.16667
				0.7851	4.16667
				0.7856	4.16667
				0.7861	0
				0.7866	0
				0.7871	0
				0.7876	4.16667
				0.7881	4.16667
				0.7886	4.16667
				0.7891	4.16667
				0.7896	4.16667
				0.7901	4.16667
				0.7906	4.16667
				0.7911	8.33333
				0.7916	8.33333
				0.7921	8.33333
				0.7926	8.33333
				0.7931	8.33333
				0.7936	4.16667
				0.7941	8.33333
				0.7946	8.33333
				0.7951	8.33333
				0.7956	8.33333
				0.7961	12.5
				0.7966	12.5
				0.7971	8.33333
				0.7976	8.33333
				0.7981	8.33333
				0.7986	12.5
				0.7991	12.5
				0.7996	12.5
				0.8001	8.33333
				0.8006	8.33333
				0.8011	8.33333
				0.8016	8.33333
				0.8021	4.16667
				0.8026	4.16667
				0.8031	4.16667
				0.8036	4.16667
				0.8041	4.16667
				0.8046	4.16667
				0.8051	4.16667
				0.8056	4.16667
				0.8061	4.16667
				0.8066	4.16667
				0.8071	4.16667
				0.8076	4.16667
				0.8081	4.16667
				0.8086	8.33333
				0.8091	8.33333
				0.8096	8.33333
				0.8101	8.33333
				0.8106	4.16667
				0.8111	4.16667
				0.8116	4.16667
				0.8121	4.16667
				0.8126	4.16667
				0.8131	4.16667
				0.8136	8.33333
				0.8141	8.33333
				0.8146	4.16667
				0.8151	4.16667
				0.8156	4.16667
				0.8161	8.33333
				0.8166	8.33333
				0.8171	8.33333
				0.8176	8.33333
				0.8181	8.33333
				0.8186	8.33333
				0.8191	8.33333
				0.8196	4.16667
				0.8201	4.16667
				0.8206	4.16667
				0.8211	4.16667
				0.8216	8.33333
				0.8221	4.16667
				0.8226	4.16667
				0.8231	4.16667
				0.8236	4.16667
				0.8241	4.16667
				0.8246	4.16667
				0.8251	4.16667
				0.8256	4.16667
				0.8261	4.16667
				0.8266	8.33333
				0.8271	8.33333
				0.8276	4.16667
				0.8281	4.16667
				0.8286	8.33333
				0.8291	8.33333
				0.8296	8.33333
				0.8301	8.33333
				0.8306	8.33333
				0.8311	8.33333
				0.8316	8.33333
				0.8321	8.33333
				0.8326	4.16667
				0.8331	4.16667
				0.8336	4.16667
				0.8341	4.16667
				0.8346	0
				0.8351	0
				0.8356	0
				0.8361	0
				0.8366	0
				0.8371	0
				0.8376	0
				0.8381	0
				0.8386	0
				0.8391	0
				0.8396	0
				0.8401	0
				0.8406	0
				0.8411	0
				0.8416	0
				0.8421	0
				0.8426	0
				0.8431	0
				0.8436	0
				0.8441	0
				0.8446	0
				0.8451	4.16667
				0.8456	4.16667
				0.8461	4.16667
				0.8466	4.16667
				0.8471	4.16667
				0.8476	4.16667
				0.8481	4.16667
				0.8486	8.33333
				0.8491	8.33333
				0.8496	8.33333
				0.8501	8.33333
				0.8506	8.33333
				0.8511	4.16667
				0.8516	4.16667
				0.8521	8.33333
				0.8526	8.33333
				0.8531	8.33333
				0.8536	8.33333
				0.8541	8.33333
				0.8546	4.16667
				0.8551	8.33333
				0.8556	8.33333
				0.8561	8.33333
				0.8566	8.33333
				0.8571	8.33333
				0.8576	8.33333
				0.8581	4.16667
				0.8586	4.16667
				0.8591	4.16667
				0.8596	4.16667
				0.8601	4.16667
				0.8606	4.16667
				0.8611	0
				0.8616	0
				0.8621	0
				0.8626	0
				0.8631	0
				0.8636	4.16667
				0.8641	4.16667
				0.8646	12.5
				0.8651	16.6667
				0.8656	16.6667
				0.8661	16.6667
				0.8666	16.6667
				0.8671	16.6667
				0.8676	20.8333
				0.8681	20.8333
				0.8686	20.8333
				0.8691	25
				0.8696	20.8333
				0.8701	20.8333
				0.8706	12.5
				0.8711	12.5
				0.8716	12.5
				0.8721	12.5
				0.8726	12.5
				0.8731	16.6667
				0.8736	12.5
				0.8741	12.5
				0.8746	12.5
				0.8751	8.33333
				0.8756	8.33333
				0.8761	12.5
				0.8766	12.5
				0.8771	12.5
				0.8776	20.8333
				0.8781	20.8333
				0.8786	25
				0.8791	20.8333
				0.8796	20.8333
				0.8801	20.8333
				0.8806	20.8333
				0.8811	25
				0.8816	33.3333
				0.8821	29.1667
				0.8826	29.1667
				0.8831	25
				0.8836	16.6667
				0.8841	20.8333
				0.8846	16.6667
				0.8851	16.6667
				0.8856	16.6667
				0.8861	16.6667
				0.8866	16.6667
				0.8871	12.5
				0.8876	4.16667
				0.8881	4.16667
				0.8886	4.16667
				0.8891	4.16667
				0.8896	8.33333
				0.8901	4.16667
				0.8906	4.16667
				0.8911	8.33333
				0.8916	8.33333
				0.8921	8.33333
				0.8926	8.33333
				0.8931	12.5
				0.8936	12.5
				0.8941	12.5
				0.8946	12.5
				0.8951	16.6667
				0.8956	12.5
				0.8961	12.5
				0.8966	12.5
				0.8971	8.33333
				0.8976	8.33333
				0.8981	8.33333
				0.8986	8.33333
				0.8991	4.16667
				0.8996	4.16667
				0.9001	4.16667
				0.9006	4.16667
				0.9011	0
				0.9016	0
				0.9021	0
				0.9026	0
				0.9031	0
				0.9036	4.16667
				0.9041	4.16667
				0.9046	4.16667
				0.9051	4.16667
				0.9056	4.16667
				0.9061	4.16667
				0.9066	4.16667
				0.9071	4.16667
				0.9076	4.16667
				0.9081	4.16667
				0.9086	4.16667
				0.9091	4.16667
				0.9096	0
				0.9101	0
				0.9106	0
				0.9111	0
				0.9116	0
				0.9121	4.16667
				0.9126	8.33333
				0.9131	8.33333
				0.9136	8.33333
				0.9141	8.33333
				0.9146	8.33333
				0.9151	8.33333
				0.9156	8.33333
				0.9161	8.33333
				0.9166	8.33333
				0.9171	8.33333
				0.9176	8.33333
				0.9181	4.16667
				0.9186	0
				0.9191	0
				0.9196	0
				0.9201	0
				0.9206	0
				0.9211	0
				0.9216	0
				0.9221	4.16667
				0.9226	8.33333
				0.9231	8.33333
				0.9236	16.6667
				0.9241	16.6667
				0.9246	16.6667
				0.9251	20.8333
				0.9256	25
				0.9261	29.1667
				0.9266	45.8333
				0.9271	50
				0.9276	58.3333
				0.9281	58.3333
				0.9286	58.3333
				0.9291	62.5
				0.9296	62.5
				0.9301	62.5
				0.9306	70.8333
				0.9311	66.6667
				0.9316	62.5
				0.9321	58.3333
				0.9326	50
				0.9331	54.1667
				0.9336	54.1667
				0.9341	58.3333
				0.9346	54.1667
				0.9351	54.1667
				0.9356	50
				0.9361	54.1667
				0.9366	45.8333
				0.9371	45.8333
				0.9376	50
				0.9381	50
				0.9386	50
				0.9391	41.6667
				0.9396	33.3333
				0.9401	29.1667
				0.9406	29.1667
				0.9411	33.3333
				0.9416	29.1667
				0.9421	25
				0.9426	37.5
				0.9431	45.8333
				0.9436	45.8333
				0.9441	50
				0.9446	50
				0.9451	50
				0.9456	54.1667
				0.9461	58.3333
				0.9466	58.3333
				0.9471	50
				0.9476	54.1667
				0.9481	58.3333
				0.9486	50
				0.9491	41.6667
				0.9496	37.5
				0.9501	33.3333
				0.9506	25
				0.9511	25
				0.9516	20.8333
				0.9521	16.6667
				0.9526	20.8333
				0.9531	25
				0.9536	25
				0.9541	20.8333
				0.9546	16.6667
				0.9551	16.6667
				0.9556	16.6667
				0.9561	16.6667
				0.9566	16.6667
				0.9571	20.8333
				0.9576	20.8333
				0.9581	16.6667
				0.9586	12.5
				0.9591	8.33333
				0.9596	4.16667
				0.9601	4.16667
				0.9606	4.16667
				0.9611	4.16667
				0.9616	4.16667
				0.9621	4.16667
				0.9626	8.33333
				0.9631	4.16667
				0.9636	4.16667
				0.9641	4.16667
				0.9646	8.33333
				0.9651	8.33333
				0.9656	8.33333
				0.9661	12.5
				0.9666	12.5
				0.9671	12.5
				0.9676	12.5
				0.9681	12.5
				0.9686	8.33333
				0.9691	8.33333
				0.9696	8.33333
				0.9701	8.33333
				0.9706	4.16667
				0.9711	8.33333
				0.9716	8.33333
				0.9721	4.16667
				0.9726	4.16667
				0.9731	4.16667
				0.9736	4.16667
				0.9741	4.16667
				0.9746	4.16667
				0.9751	4.16667
				0.9756	4.16667
				0.9761	4.16667
				0.9766	4.16667
				0.9771	0
				0.9776	0
				0.9781	0
				0.9786	4.16667
				0.9791	4.16667
				0.9796	4.16667
				0.9801	8.33333
				0.9806	8.33333
				0.9811	8.33333
				0.9816	8.33333
				0.9821	12.5
				0.9826	12.5
				0.9831	12.5
				0.9836	12.5
				0.9841	16.6667
				0.9846	12.5
				0.9851	12.5
				0.9856	12.5
				0.9861	8.33333
				0.9866	8.33333
				0.9871	12.5
				0.9876	16.6667
				0.9881	16.6667
				0.9886	16.6667
				0.9891	16.6667
				0.9896	16.6667
				0.9901	16.6667
				0.9906	16.6667
				0.9911	16.6667
				0.9916	20.8333
				0.9921	25
				0.9926	29.1667
				0.9931	41.6667
				0.9936	37.5
				0.9941	33.3333
				0.9946	37.5
				0.9951	37.5
				0.9956	37.5
				0.9961	37.5
				0.9966	37.5
				0.9971	37.5
				0.9976	33.3333
				0.9981	33.3333
				0.9986	29.1667
[truncated: 830 more rows]

## Sheet: Sheet6
On	Baseline Firing Rate	Beat	Beat	All Chirp Phases	All Chirp Phases
Superficial	7.3	Time	Firing Rate (Hz)	Time	Firing Rate (Hz)
		0.0001	21.3415	0.0001	16.6667
		0.0006	22.3577	0.0006	16.6667
		0.0011	21.3415	0.0011	25
		0.0016	18.2927	0.0016	25
		0.0021	16.2602	0.0021	25
		0.0026	15.2439	0.0026	25
		0.0031	16.2602	0.0031	58.3333
		0.0036	14.2276	0.0036	58.3333
		0.0041	13.2114	0.0041	58.3333
		0.0046	12.1951	0.0046	58.3333
		0.0051	13.2114	0.0051	58.3333
		0.0056	12.1951	0.0056	58.3333
		0.0061	13.2114	0.0061	58.3333
		0.0066	13.2114	0.0066	58.3333
		0.0071	17.2764	0.0071	50
		0.0076	17.2764	0.0076	50
		0.0081	17.2764	0.0081	50
		0.0086	15.2439	0.0086	50
		0.0091	14.2276	0.0091	25
		0.0096	14.2276	0.0096	50
		0.0101	15.2439	0.0101	58.3333
		0.0106	12.1951	0.0106	58.3333
		0.0111	11.1789	0.0111	58.3333
		0.0116	11.1789	0.0116	50
		0.0121	9.14634	0.0121	41.6667
		0.0126	9.14634	0.0126	50
		0.0131	7.11382	0.0131	58.3333
		0.0136	11.1789	0.0136	58.3333
		0.0141	12.1951	0.0141	58.3333
		0.0146	13.2114	0.0146	58.3333
		0.0151	13.2114	0.0151	50
		0.0156	13.2114	0.0156	25
		0.0161	12.1951	0.0161	16.6667
		0.0166	13.2114	0.0166	16.6667
		0.0171	15.2439	0.0171	16.6667
		0.0176	14.2276	0.0176	16.6667
		0.0181	14.2276	0.0181	25
		0.0186	13.2114	0.0186	33.3333
		0.0191	12.1951	0.0191	33.3333
		0.0196	8.13008	0.0196	33.3333
		0.0201	9.14634	0.0201	33.3333
		0.0206	8.13008	0.0206	33.3333
		0.0211	8.13008	0.0211	33.3333
		0.0216	9.14634	0.0216	33.3333
		0.0221	10.1626	0.0221	33.3333
		0.0226	10.1626	0.0226	33.3333
		0.0231	8.13008	0.0231	33.3333
		0.0236	8.13008	0.0236	33.3333
		0.0241	10.1626	0.0241	25
		0.0246	10.1626	0.0246	8.33333
		0.0251	9.14634	0.0251	0
		0.0256	9.14634	0.0256	0
		0.0261	8.13008	0.0261	0
		0.0266	8.13008	0.0266	0
		0.0271	7.11382	0.0271	0
		0.0276	6.09756	0.0276	0
		0.0281	5.0813	0.0281	0
		0.0286	6.09756	0.0286	0
		0.0291	6.09756	0.0291	0
		0.0296	6.09756	0.0296	0
		0.0301	4.06504	0.0301	0
		0.0306	4.06504	0.0306	0
		0.0311	4.06504	0.0311	0
		0.0316	6.09756	0.0316	0
		0.0321	5.0813	0.0321	0
		0.0326	7.11382	0.0326	0
		0.0331	9.14634	0.0331	0
		0.0336	12.1951	0.0336	0
		0.0341	13.2114	0.0341	0
		0.0346	11.1789	0.0346	0
		0.0351	12.1951	0.0351	0
		0.0356	12.1951	0.0356	0
		0.0361	12.1951	0.0361	0
		0.0366	13.2114	0.0366	0
		0.0371	14.2276	0.0371	0
		0.0376	14.2276	0.0376	0
		0.0381	15.2439	0.0381	0
		0.0386	13.2114	0.0386	0
		0.0391	10.1626	0.0391	0
		0.0396	8.13008	0.0396	0
		0.0401	7.11382	0.0401	0
		0.0406	10.1626	0.0406	0
		0.0411	11.1789	0.0411	0
		0.0416	11.1789	0.0416	0
		0.0421	14.2276	0.0421	0
		0.0426	15.2439	0.0426	0
		0.0431	16.2602	0.0431	0
		0.0436	15.2439	0.0436	0
		0.0441	15.2439	0.0441	0
		0.0446	16.2602	0.0446	0
		0.0451	16.2602	0.0451	0
		0.0456	18.2927	0.0456	0
		0.0461	21.3415	0.0461	0
		0.0466	20.3252	0.0466	0
		0.0471	20.3252	0.0471	0
		0.0476	22.3577	0.0476	0
		0.0481	19.3089	0.0481	0
		0.0486	18.2927	0.0486	0
		0.0491	16.2602	0.0491	0
		0.0496	16.2602	0.0496	0
		0.0501	16.2602	0.0501	0
		0.0506	19.3089	0.0506	0
		0.0511	21.3415	0.0511	0
		0.0516	21.3415	0.0516	0
		0.0521	21.3415	0.0521	0
		0.0526	20.3252	0.0526	0
		0.0531	21.3415	0.0531	0
		0.0536	21.3415	0.0536	0
		0.0541	23.374	0.0541	0
		0.0546	22.3577	0.0546	0
		0.0551	24.3902	0.0551	0
		0.0556	23.374	0.0556	0
		0.0561	22.3577	0.0561	0
		0.0566	24.3902	0.0566	0
		0.0571	22.3577	0.0571	0
		0.0576	20.3252	0.0576	0
		0.0581	18.2927	0.0581	0
		0.0586	17.2764	0.0586	0
		0.0591	14.2276	0.0591	0
		0.0596	13.2114	0.0596	0
		0.0601	14.2276	0.0601	0
		0.0606	16.2602	0.0606	0
		0.0611	15.2439	0.0611	0
		0.0616	16.2602	0.0616	0
		0.0621	19.3089	0.0621	0
		0.0626	15.2439	0.0626	0
		0.0631	17.2764	0.0631	0
		0.0636	17.2764	0.0636	0
		0.0641	18.2927	0.0641	0
		0.0646	21.3415	0.0646	0
		0.0651	23.374	0.0651	0
		0.0656	23.374	0.0656	0
		0.0661	22.3577	0.0661	0
		0.0666	21.3415	0.0666	0
		0.0671	20.3252	0.0671	0
		0.0676	22.3577	0.0676	0
		0.0681	21.3415	0.0681	0
		0.0686	20.3252	0.0686	0
		0.0691	19.3089	0.0691	0
		0.0696	18.2927	0.0696	0
		0.0701	17.2764	0.0701	0
		0.0706	14.2276	0.0706	0
		0.0711	16.2602	0.0711	0
		0.0716	17.2764	0.0716	0
		0.0721	19.3089	0.0721	0
		0.0726	19.3089	0.0726	0
		0.0731	19.3089	0.0731	0
		0.0736	16.2602	0.0736	16.6667
		0.0741	14.2276	0.0741	41.6667
		0.0746	15.2439	0.0746	41.6667
		0.0751	14.2276	0.0751	41.6667
		0.0756	15.2439	0.0756	41.6667
		0.0761	14.2276	0.0761	41.6667
		0.0766	17.2764	0.0766	41.6667
		0.0771	16.2602	0.0771	41.6667
		0.0776	16.2602	0.0776	41.6667
		0.0781	13.2114	0.0781	41.6667
		0.0786	14.2276	0.0786	41.6667
		0.0791	16.2602	0.0791	41.6667
		0.0796	16.2602	0.0796	25
		0.0801	19.3089	0.0801	0
		0.0806	19.3089	0.0806	0
		0.0811	23.374	0.0811	0
		0.0816	23.374	0.0816	0
		0.0821	23.374	0.0821	0
		0.0826	20.3252	0.0826	0
		0.0831	18.2927	0.0831	0
		0.0836	19.3089	0.0836	0
		0.0841	18.2927	0.0841	0
		0.0846	17.2764	0.0846	0
		0.0851	15.2439	0.0851	8.33333
		0.0856	18.2927	0.0856	8.33333
		0.0861	19.3089	0.0861	8.33333
		0.0866	19.3089	0.0866	8.33333
		0.0871	16.2602	0.0871	8.33333
		0.0876	15.2439	0.0876	8.33333
		0.0881	16.2602	0.0881	8.33333
		0.0886	16.2602	0.0886	8.33333
		0.0891	17.2764	0.0891	8.33333
		0.0896	14.2276	0.0896	16.6667
		0.0901	16.2602	0.0901	33.3333
		0.0906	15.2439	0.0906	33.3333
		0.0911	15.2439	0.0911	25
		0.0916	12.1951	0.0916	25
		0.0921	8.13008	0.0921	25
		0.0926	7.11382	0.0926	50
		0.0931	6.09756	0.0931	50
		0.0936	6.09756	0.0936	50
		0.0941	5.0813	0.0941	66.6667
		0.0946	6.09756	0.0946	66.6667
		0.0951	5.0813	0.0951	66.6667
		0.0956	5.0813	0.0956	58.3333
		0.0961	3.04878	0.0961	41.6667
		0.0966	3.04878	0.0966	41.6667
		0.0971	3.04878	0.0971	41.6667
		0.0976	3.04878	0.0976	41.6667
		0.0981	5.0813	0.0981	41.6667
		0.0986	4.06504	0.0986	16.6667
		0.0991	4.06504	0.0991	25
		0.0996	4.06504	0.0996	50
		0.1001	4.06504	0.1001	33.3333
		0.1006	4.06504	0.1006	33.3333
		0.1011	5.0813	0.1011	33.3333
		0.1016	5.0813	0.1016	33.3333
		0.1021	5.0813	0.1021	33.3333
		0.1026	6.09756	0.1026	33.3333
		0.1031	7.11382	0.1031	50
		0.1036	7.11382	0.1036	66.6667
		0.1041	5.0813	0.1041	75
		0.1046	5.0813	0.1046	83.3333
		0.1051	5.0813	0.1051	75
		0.1056	5.0813	0.1056	58.3333
		0.1061	7.11382	0.1061	83.3333
		0.1066	6.09756	0.1066	91.6667
		0.1071	4.06504	0.1071	91.6667
		0.1076	4.06504	0.1076	100
		0.1081	4.06504	0.1081	100
		0.1086	3.04878	0.1086	100
		0.1091	2.03252	0.1091	83.3333
		0.1096	2.03252	0.1096	75
		0.1101	2.03252	0.1101	66.6667
		0.1106	2.03252	0.1106	75
		0.1111	2.03252	0.1111	75
		0.1116	2.03252	0.1116	75
		0.1121	0	0.1121	50
		0.1126	0	0.1126	41.6667
		0.1131	0	0.1131	41.6667
		0.1136	0	0.1136	33.3333
		0.1141	0	0.1141	33.3333
		0.1146	0	0.1146	33.3333
		0.1151	1.01626	0.1151	33.3333
		0.1156	1.01626	0.1156	33.3333
		0.1161	1.01626	0.1161	66.6667
		0.1166	1.01626	0.1166	58.3333
		0.1171	1.01626	0.1171	58.3333
		0.1176	1.01626	0.1176	58.3333
		0.1181	1.01626	0.1181	58.3333
		0.1186	1.01626	0.1186	58.3333
		0.1191	1.01626	0.1191	58.3333
		0.1196	1.01626	0.1196	58.3333
		0.1201	1.01626	0.1201	58.3333
		0.1206	1.01626	0.1206	58.3333
		0.1211	0	0.1211	58.3333
		0.1216	2.03252	0.1216	50
		0.1221	2.03252	0.1221	16.6667
		0.1226	2.03252	0.1226	8.33333
		0.1231	2.03252	0.1231	8.33333
		0.1236	2.03252	0.1236	0
		0.1241	2.03252	0.1241	8.33333
		0.1246	2.03252	0.1246	8.33333
		0.1251	2.03252	0.1251	8.33333
		0.1256	2.03252	0.1256	8.33333
		0.1261	3.04878	0.1261	8.33333
		0.1266	4.06504	0.1266	8.33333
		0.1271	4.06504	0.1271	8.33333
		0.1276	2.03252	0.1276	8.33333
		0.1281	2.03252	0.1281	8.33333
		0.1286	2.03252	0.1286	8.33333
		0.1291	2.03252	0.1291	8.33333
		0.1296	3.04878	0.1296	8.33333
		0.1301	4.06504	0.1301	0
		0.1306	8.13008	0.1306	0
		0.1311	9.14634	0.1311	0
		0.1316	10.1626	0.1316	8.33333
		0.1321	9.14634	0.1321	16.6667
		0.1326	9.14634	0.1326	16.6667
		0.1331	12.1951	0.1331	16.6667
		0.1336	14.2276	0.1336	16.6667
		0.1341	15.2439	0.1341	16.6667
		0.1346	15.2439	0.1346	16.6667
		0.1351	17.2764	0.1351	16.6667
		0.1356	19.3089	0.1356	16.6667
		0.1361	21.3415	0.1361	16.6667
		0.1366	17.2764	0.1366	16.6667
		0.1371	16.2602	0.1371	33.3333
		0.1376	15.2439	0.1376	25
		0.1381	15.2439	0.1381	16.6667
		0.1386	14.2276	0.1386	25
		0.1391	12.1951	0.1391	25
		0.1396	10.1626	0.1396	25
		0.1401	9.14634	0.1401	25
		0.1406	9.14634	0.1406	25
		0.1411	7.11382	0.1411	25
		0.1416	5.0813	0.1416	33.3333
		0.1421	3.04878	0.1421	33.3333
		0.1426	3.04878	0.1426	33.3333
		0.1431	5.0813	0.1431	33.3333
		0.1436	5.0813	0.1436	41.6667
		0.1441	5.0813	0.1441	50
		0.1446	5.0813	0.1446	50
		0.1451	4.06504	0.1451	58.3333
		0.1456	5.0813	0.1456	66.6667
		0.1461	5.0813	0.1461	66.6667
		0.1466	5.0813	0.1466	75
		0.1471	5.0813	0.1471	75
		0.1476	4.06504	0.1476	66.6667
		0.1481	3.04878	0.1481	75
		0.1486	3.04878	0.1486	83.3333
		0.1491	1.01626	0.1491	66.6667
		0.1496	2.03252	0.1496	58.3333
		0.1501	5.0813	0.1501	50
		0.1506	5.0813	0.1506	41.6667
		0.1511	6.09756	0.1511	33.3333
		0.1516	5.0813	0.1516	25
		0.1521	5.0813	0.1521	25
		0.1526	5.0813	0.1526	25
		0.1531	5.0813	0.1531	25
		0.1536	6.09756	0.1536	25
		0.1541	6.09756	0.1541	16.6667
		0.1546	6.09756	0.1546	8.33333
		0.1551	7.11382	0.1551	8.33333
		0.1556	7.11382	0.1556	8.33333
		0.1561	4.06504	0.1561	8.33333
		0.1566	4.06504	0.1566	8.33333
		0.1571	3.04878	0.1571	8.33333
		0.1576	3.04878	0.1576	16.6667
		0.1581	3.04878	0.1581	25
		0.1586	3.04878	0.1586	16.6667
		0.1591	3.04878	0.1591	16.6667
		0.1596	2.03252	0.1596	16.6667
		0.1601	2.03252	0.1601	25
		0.1606	2.03252	0.1606	25
		0.1611	1.01626	0.1611	25
		0.1616	2.03252	0.1616	25
		0.1621	3.04878	0.1621	25
		0.1626	3.04878	0.1626	25
		0.1631	4.06504	0.1631	25
		0.1636	5.0813	0.1636	25
		0.1641	5.0813	0.1641	16.6667
		0.1646	5.0813	0.1646	16.6667
		0.1651	6.09756	0.1651	16.6667
		0.1656	6.09756	0.1656	16.6667
		0.1661	6.09756	0.1661	8.33333
		0.1666	7.11382	0.1666	8.33333
		0.1671	8.13008	0.1671	8.33333
		0.1676	8.13008	0.1676	8.33333
		0.1681	7.11382	0.1681	8.33333
		0.1686	7.11382	0.1686	8.33333
		0.1691	6.09756	0.1691	8.33333
		0.1696	6.09756	0.1696	0
		0.1701	7.11382	0.1701	0
		0.1706	7.11382	0.1706	0
		0.1711	6.09756	0.1711	0
		0.1716	6.09756	0.1716	0
		0.1721	7.11382	0.1721	0
		0.1726	6.09756	0.1726	0
		0.1731	6.09756	0.1731	0
		0.1736	4.06504	0.1736	0
		0.1741	5.0813	0.1741	0
		0.1746	5.0813	0.1746	0
		0.1751	5.0813	0.1751	0
		0.1756	6.09756	0.1756	0
		0.1761	7.11382	0.1761	8.33333
		0.1766	8.13008	0.1766	8.33333
		0.1771	8.13008	0.1771	16.6667
		0.1776	11.1789	0.1776	16.6667
		0.1781	11.1789	0.1781	16.6667
		0.1786	13.2114	0.1786	16.6667
		0.1791	13.2114	0.1791	16.6667
		0.1796	13.2114	0.1796	16.6667
		0.1801	14.2276	0.1801	16.6667
		0.1806	15.2439	0.1806	16.6667
		0.1811	15.2439	0.1811	16.6667
		0.1816	13.2114	0.1816	16.6667
		0.1821	11.1789	0.1821	8.33333
		0.1826	11.1789	0.1826	8.33333
		0.1831	11.1789	0.1831	0
		0.1836	9.14634	0.1836	0
		0.1841	10.1626	0.1841	0
		0.1846	8.13008	0.1846	0
		0.1851	7.11382	0.1851	0
		0.1856	8.13008	0.1856	8.33333
		0.1861	6.09756	0.1861	8.33333
		0.1866	6.09756	0.1866	8.33333
		0.1871	8.13008	0.1871	8.33333
		0.1876	8.13008	0.1876	8.33333
		0.1881	9.14634	0.1881	8.33333
		0.1886	8.13008	0.1886	25
		0.1891	9.14634	0.1891	25
		0.1896	9.14634	0.1896	25
		0.1901	7.11382	0.1901	25
		0.1906	7.11382	0.1906	25
		0.1911	8.13008	0.1911	41.6667
		0.1916	8.13008	0.1916	41.6667
		0.1921	9.14634	0.1921	41.6667
		0.1926	9.14634	0.1926	41.6667
		0.1931	7.11382	0.1931	41.6667
		0.1936	7.11382	0.1936	41.6667
		0.1941	9.14634	0.1941	41.6667
		0.1946	9.14634	0.1946	33.3333
		0.1951	9.14634	0.1951	33.3333
		0.1956	11.1789	0.1956	33.3333
		0.1961	13.2114	0.1961	33.3333
		0.1966	16.2602	0.1966	33.3333
		0.1971	17.2764	0.1971	16.6667
		0.1976	18.2927	0.1976	16.6667
		0.1981	18.2927	0.1981	16.6667
		0.1986	21.3415	0.1986	16.6667
		0.1991	21.3415	0.1991	16.6667
		0.1996	23.374	0.1996	16.6667
				0.2001	16.6667
				0.2006	8.33333
				0.2011	8.33333
				0.2016	8.33333
				0.2021	8.33333
				0.2026	8.33333
				0.2031	8.33333
				0.2036	0
				0.2041	0
				0.2046	0
				0.2051	0
				0.2056	0
				0.2061	0
				0.2066	0
				0.2071	0
				0.2076	0
				0.2081	0
				0.2086	0
				0.2091	0
				0.2096	0
				0.2101	0
				0.2106	0
				0.2111	0
				0.2116	0
				0.2121	0
				0.2126	0
				0.2131	0
				0.2136	0
				0.2141	0
				0.2146	0
				0.2151	0
				0.2156	0
				0.2161	8.33333
				0.2166	8.33333
				0.2171	8.33333
				0.2176	8.33333
				0.2181	8.33333
				0.2186	8.33333
				0.2191	8.33333
				0.2196	8.33333
				0.2201	8.33333
				0.2206	8.33333
				0.2211	8.33333
				0.2216	8.33333
				0.2221	8.33333
				0.2226	8.33333
				0.2231	8.33333
				0.2236	16.6667
				0.2241	16.6667
				0.2246	16.6667
				0.2251	16.6667
				0.2256	33.3333
				0.2261	33.3333
				0.2266	33.3333
				0.2271	33.3333
				0.2276	33.3333
				0.2281	25
				0.2286	25
				0.2291	25
				0.2296	33.3333
				0.2301	41.6667
				0.2306	50
				0.2311	50
				0.2316	33.3333
				0.2321	33.3333
				0.2326	33.3333
				0.2331	41.6667
				0.2336	41.6667
				0.2341	41.6667
				0.2346	50
				0.2351	50
				0.2356	33.3333
				0.2361	25
				0.2366	16.6667
				0.2371	33.3333
				0.2376	41.6667
				0.2381	41.6667
				0.2386	41.6667
				0.2391	41.6667
				0.2396	50
				0.2401	58.3333
				0.2406	58.3333
				0.2411	58.3333
				0.2416	58.3333
				0.2421	58.3333
				0.2426	58.3333
				0.2431	41.6667
				0.2436	41.6667
				0.2441	41.6667
				0.2446	41.6667
				0.2451	33.3333
				0.2456	25
				0.2461	16.6667
				0.2466	8.33333
				0.2471	16.6667
				0.2476	33.3333
				0.2481	33.3333
				0.2486	33.3333
				0.2491	33.3333
				0.2496	25
				0.2501	25
				0.2506	25
				0.2511	25
				0.2516	25
				0.2521	25
				0.2526	25
				0.2531	16.6667
				0.2536	0
				0.2541	8.33333
				0.2546	8.33333
				0.2551	25
				0.2556	25
				0.2561	25
				0.2566	25
				0.2571	25
				0.2576	25
				0.2581	33.3333
				0.2586	33.3333
				0.2591	33.3333
				0.2596	41.6667
				0.2601	33.3333
				0.2606	33.3333
				0.2611	25
				0.2616	25
				0.2621	25
				0.2626	25
				0.2631	25
				0.2636	25
				0.2641	16.6667
				0.2646	16.6667
				0.2651	16.6667
				0.2656	8.33333
				0.2661	8.33333
				0.2666	8.33333
				0.2671	0
				0.2676	0
				0.2681	0
				0.2686	0
				0.2691	0
				0.2696	0
				0.2701	0
				0.2706	8.33333
				0.2711	8.33333
				0.2716	8.33333
				0.2721	8.33333
				0.2726	8.33333
				0.2731	8.33333
				0.2736	8.33333
				0.2741	8.33333
				0.2746	8.33333
				0.2751	8.33333
				0.2756	8.33333
				0.2761	8.33333
				0.2766	0
				0.2771	0
				0.2776	0
				0.2781	0
				0.2786	0
				0.2791	0
				0.2796	8.33333
				0.2801	8.33333
				0.2806	8.33333
				0.2811	8.33333
				0.2816	8.33333
				0.2821	8.33333
				0.2826	16.6667
				0.2831	16.6667
				0.2836	16.6667
				0.2841	16.6667
				0.2846	33.3333
				0.2851	33.3333
				0.2856	25
				0.2861	25
				0.2866	25
				0.2871	25
				0.2876	25
				0.2881	25
				0.2886	16.6667
				0.2891	16.6667
				0.2896	16.6667
				0.2901	16.6667
				0.2906	0
				0.2911	0
				0.2916	0
				0.2921	0
				0.2926	0
				0.2931	0
				0.2936	0
				0.2941	0
				0.2946	0
				0.2951	0
				0.2956	0
				0.2961	0
				0.2966	0
				0.2971	0
				0.2976	0
				0.2981	8.33333
				0.2986	8.33333
				0.2991	8.33333
				0.2996	16.6667
				0.3001	16.6667
				0.3006	16.6667
				0.3011	16.6667
				0.3016	16.6667
				0.3021	16.6667
				0.3026	16.6667
				0.3031	16.6667
				0.3036	16.6667
				0.3041	8.33333
				0.3046	8.33333
				0.3051	25
				0.3056	16.6667
				0.3061	16.6667
				0.3066	16.6667
				0.3071	16.6667
				0.3076	16.6667
				0.3081	16.6667
				0.3086	16.6667
				0.3091	41.6667
				0.3096	50
				0.3101	50
				0.3106	50
				0.3111	33.3333
				0.3116	33.3333
				0.3121	33.3333
				0.3126	33.3333
				0.3131	33.3333
				0.3136	41.6667
				0.3141	41.6667
				0.3146	41.6667
				0.3151	16.6667
				0.3156	16.6667
				0.3161	16.6667
				0.3166	16.6667
				0.3171	16.6667
				0.3176	16.6667
				0.3181	16.6667
				0.3186	16.6667
				0.3191	16.6667
				0.3196	8.33333
				0.3201	8.33333
				0.3206	8.33333
				0.3211	8.33333
				0.3216	0
				0.3221	0
				0.3226	0
				0.3231	0
				0.3236	0
				0.3241	0
				0.3246	0
				0.3251	0
				0.3256	0
				0.3261	8.33333
				0.3266	25
				0.3271	25
				0.3276	25
				0.3281	25
				0.3286	25
				0.3291	25
				0.3296	25
				0.3301	25
				0.3306	25
				0.3311	25
				0.3316	25
				0.3321	16.6667
				0.3326	0
				0.3331	16.6667
				0.3336	25
				0.3341	25
				0.3346	25
				0.3351	25
				0.3356	33.3333
				0.3361	33.3333
				0.3366	33.3333
				0.3371	33.3333
				0.3376	33.3333
				0.3381	33.3333
				0.3386	41.6667
				0.3391	33.3333
				0.3396	25
				0.3401	25
				0.3406	33.3333
				0.3411	33.3333
				0.3416	25
				0.3421	25
				0.3426	25
				0.3431	25
				0.3436	25
				0.3441	25
				0.3446	16.6667
				0.3451	8.33333
				0.3456	8.33333
				0.3461	8.33333
				0.3466	0
				0.3471	0
				0.3476	0
				0.3481	0
				0.3486	0
				0.3491	0
				0.3496	0
				0.3501	0
				0.3506	0
				0.3511	0
				0.3516	8.33333
				0.3521	16.6667
				0.3526	16.6667
				0.3531	16.6667
				0.3536	16.6667
				0.3541	16.6667
				0.3546	16.6667
				0.3551	16.6667
				0.3556	16.6667
				0.3561	16.6667
				0.3566	33.3333
				0.3571	33.3333
				0.3576	25
				0.3581	16.6667
				0.3586	16.6667
				0.3591	25
				0.3596	25
				0.3601	25
				0.3606	25
				0.3611	25
				0.3616	25
				0.3621	25
				0.3626	8.33333
				0.3631	8.33333
				0.3636	8.33333
				0.3641	8.33333
				0.3646	16.6667
				0.3651	25
				0.3656	25
				0.3661	25
				0.3666	25
				0.3671	25
				0.3676	25
				0.3681	25
				0.3686	25
				0.3691	25
				0.3696	25
				0.3701	25
				0.3706	16.6667
				0.3711	0
				0.3716	0
				0.3721	0
				0.3726	0
				0.3731	0
				0.3736	0
				0.3741	0
				0.3746	0
				0.3751	0
				0.3756	0
				0.3761	0
				0.3766	0
				0.3771	0
				0.3776	0
				0.3781	0
				0.3786	0
				0.3791	0
				0.3796	0
				0.3801	0
				0.3806	0
				0.3811	0
				0.3816	0
				0.3821	0
				0.3826	0
				0.3831	0
				0.3836	0
				0.3841	0
				0.3846	0
				0.3851	0
				0.3856	0
				0.3861	0
				0.3866	0
				0.3871	0
				0.3876	0
				0.3881	0
				0.3886	0
				0.3891	0
				0.3896	0
				0.3901	0
				0.3906	0
				0.3911	0
				0.3916	0
				0.3921	0
				0.3926	0
				0.3931	0
				0.3936	0
				0.3941	0
				0.3946	0
				0.3951	0
				0.3956	0
				0.3961	0
				0.3966	0
				0.3971	0
				0.3976	0
				0.3981	0
				0.3986	0
				0.3991	0
				0.3996	0
				0.4001	0
				0.4006	0
				0.4011	0
				0.4016	0
				0.4021	0
				0.4026	0
				0.4031	0
				0.4036	0
				0.4041	0
				0.4046	0
				0.4051	0
				0.4056	0
				0.4061	0
				0.4066	0
				0.4071	0
				0.4076	0
				0.4081	0
				0.4086	0
				0.4091	0
				0.4096	0
				0.4101	0
				0.4106	0
				0.4111	0
				0.4116	0
				0.4121	0
				0.4126	0
				0.4131	0
				0.4136	0
				0.4141	0
				0.4146	0
				0.4151	0
				0.4156	0
				0.4161	0
				0.4166	0
				0.4171	0
				0.4176	0
				0.4181	0
				0.4186	0
				0.4191	0
				0.4196	0
				0.4201	0
				0.4206	0
				0.4211	0
				0.4216	0
				0.4221	0
				0.4226	0
				0.4231	0
				0.4236	0
				0.4241	0
				0.4246	0
				0.4251	0
				0.4256	0
				0.4261	0
				0.4266	0
				0.4271	0
				0.4276	0
				0.4281	0
				0.4286	0
				0.4291	0
				0.4296	0
				0.4301	0
				0.4306	0
				0.4311	0
				0.4316	0
				0.4321	0
				0.4326	0
				0.4331	0
				0.4336	0
				0.4341	0
				0.4346	0
				0.4351	0
				0.4356	0
				0.4361	0
				0.4366	0
				0.4371	0
				0.4376	0
				0.4381	0
				0.4386	0
				0.4391	0
				0.4396	0
				0.4401	0
				0.4406	0
				0.4411	0
				0.4416	0
				0.4421	0
				0.4426	0
				0.4431	0
				0.4436	0
				0.4441	0
				0.4446	0
				0.4451	0
				0.4456	0
				0.4461	0
				0.4466	0
				0.4471	0
				0.4476	0
				0.4481	0
				0.4486	0
				0.4491	0
				0.4496	0
				0.4501	0
				0.4506	0
				0.4511	0
				0.4516	0
				0.4521	0
				0.4526	0
				0.4531	0
				0.4536	0
				0.4541	0
				0.4546	0
				0.4551	0
				0.4556	0
				0.4561	0
				0.4566	0
				0.4571	0
				0.4576	0
				0.4581	0
				0.4586	0
				0.4591	0
				0.4596	0
				0.4601	0
				0.4606	0
				0.4611	0
				0.4616	0
				0.4621	0
				0.4626	0
				0.4631	0
				0.4636	0
				0.4641	0
				0.4646	0
				0.4651	0
				0.4656	0
				0.4661	0
				0.4666	8.33333
				0.4671	16.6667
				0.4676	16.6667
				0.4681	16.6667
				0.4686	16.6667
				0.4691	16.6667
				0.4696	16.6667
				0.4701	16.6667
				0.4706	16.6667
				0.4711	16.6667
				0.4716	16.6667
				0.4721	16.6667
				0.4726	8.33333
				0.4731	0
				0.4736	0
				0.4741	0
				0.4746	8.33333
				0.4751	8.33333
				0.4756	8.33333
				0.4761	8.33333
				0.4766	8.33333
				0.4771	8.33333
				0.4776	8.33333
				0.4781	8.33333
				0.4786	8.33333
				0.4791	16.6667
				0.4796	16.6667
				0.4801	16.6667
				0.4806	8.33333
				0.4811	16.6667
				0.4816	16.6667
				0.4821	16.6667
				0.4826	16.6667
				0.4831	33.3333
				0.4836	33.3333
				0.4841	33.3333
				0.4846	41.6667
				0.4851	41.6667
				0.4856	41.6667
				0.4861	41.6667
				0.4866	41.6667
				0.4871	41.6667
				0.4876	41.6667
				0.4881	41.6667
				0.4886	41.6667
				0.4891	25
				0.4896	25
				0.4901	25
				0.4906	16.6667
				0.4911	8.33333
				0.4916	16.6667
				0.4921	16.6667
				0.4926	16.6667
				0.4931	8.33333
				0.4936	8.33333
				0.4941	8.33333
				0.4946	8.33333
				0.4951	8.33333
				0.4956	8.33333
				0.4961	8.33333
				0.4966	8.33333
				0.4971	8.33333
				0.4976	0
				0.4981	0
				0.4986	0
				0.4991	0
				0.4996	0
				0.5001	0
				0.5006	0
				0.5011	8.33333
				0.5016	8.33333
				0.5021	8.33333
				0.5026	8.33333
				0.5031	8.33333
				0.5036	8.33333
				0.5041	8.33333
				0.5046	8.33333
				0.5051	8.33333
				0.5056	8.33333
				0.5061	8.33333
				0.5066	8.33333
				0.5071	0
				0.5076	0
				0.5081	0
				0.5086	0
				0.5091	0
				0.5096	0
				0.5101	0
				0.5106	0
				0.5111	0
				0.5116	0
				0.5121	0
				0.5126	0
				0.5131	0
				0.5136	0
				0.5141	0
				0.5146	0
				0.5151	0
				0.5156	0
				0.5161	0
				0.5166	0
				0.5171	0
				0.5176	0
				0.5181	0
				0.5186	0
				0.5191	0
				0.5196	0
				0.5201	0
				0.5206	0
				0.5211	0
				0.5216	0
				0.5221	0
				0.5226	0
				0.5231	0
				0.5236	0
				0.5241	0
				0.5246	0
				0.5251	0
				0.5256	0
				0.5261	0
				0.5266	0
				0.5271	0
				0.5276	0
				0.5281	0
				0.5286	0
				0.5291	0
				0.5296	0
				0.5301	0
				0.5306	0
				0.5311	0
				0.5316	0
				0.5321	0
				0.5326	0
				0.5331	0
				0.5336	0
				0.5341	0
				0.5346	0
				0.5351	0
				0.5356	0
				0.5361	0
				0.5366	0
				0.5371	0
				0.5376	0
				0.5381	0
				0.5386	0
				0.5391	0
				0.5396	0
				0.5401	0
				0.5406	0
				0.5411	0
				0.5416	0
				0.5421	0
				0.5426	0
				0.5431	0
				0.5436	0
				0.5441	0
				0.5446	0
				0.5451	0
				0.5456	0
				0.5461	0
				0.5466	0
				0.5471	0
				0.5476	0
				0.5481	0
				0.5486	0
				0.5491	0
				0.5496	0
				0.5501	0
				0.5506	0
				0.5511	0
				0.5516	0
				0.5521	0
				0.5526	0
				0.5531	0
				0.5536	0
				0.5541	0
				0.5546	0
				0.5551	0
				0.5556	0
				0.5561	0
				0.5566	0
				0.5571	0
				0.5576	0
				0.5581	0
				0.5586	0
				0.5591	0
				0.5596	0
				0.5601	0
				0.5606	0
				0.5611	0
				0.5616	0
				0.5621	0
				0.5626	0
				0.5631	0
				0.5636	0
				0.5641	0
				0.5646	16.6667
				0.5651	16.6667
				0.5656	16.6667
				0.5661	16.6667
				0.5666	16.6667
				0.5671	16.6667
				0.5676	16.6667
				0.5681	16.6667
				0.5686	16.6667
				0.5691	16.6667
				0.5696	16.6667
				0.5701	16.6667
				0.5706	0
				0.5711	0
				0.5716	0
				0.5721	0
				0.5726	0
				0.5731	0
				0.5736	0
				0.5741	0
				0.5746	0
				0.5751	0
				0.5756	0
				0.5761	0
				0.5766	0
				0.5771	0
				0.5776	0
				0.5781	0
				0.5786	16.6667
				0.5791	16.6667
				0.5796	16.6667
				0.5801	16.6667
				0.5806	16.6667
				0.5811	16.6667
				0.5816	16.6667
				0.5821	16.6667
				0.5826	16.6667
				0.5831	16.6667
				0.5836	16.6667
				0.5841	16.6667
				0.5846	0
				0.5851	0
				0.5856	0
				0.5861	0
				0.5866	0
				0.5871	0
				0.5876	0
				0.5881	0
				0.5886	0
				0.5891	0
				0.5896	0
				0.5901	0
				0.5906	0
				0.5911	0
				0.5916	0
				0.5921	0
				0.5926	0
				0.5931	0
				0.5936	0
				0.5941	0
				0.5946	0
				0.5951	0
				0.5956	0
				0.5961	0
				0.5966	0
				0.5971	0
				0.5976	0
				0.5981	0
				0.5986	0
				0.5991	0
				0.5996	0
				0.6001	0
				0.6006	0
				0.6011	0
				0.6016	0
				0.6021	0
				0.6026	0
				0.6031	0
				0.6036	0
				0.6041	0
				0.6046	0
				0.6051	0
				0.6056	0
				0.6061	0
				0.6066	0
				0.6071	0
				0.6076	0
				0.6081	0
				0.6086	0
				0.6091	0
				0.6096	0
				0.6101	0
				0.6106	8.33333
				0.6111	8.33333
				0.6116	8.33333
				0.6121	8.33333
				0.6126	8.33333
				0.6131	8.33333
				0.6136	8.33333
				0.6141	8.33333
				0.6146	8.33333
				0.6151	8.33333
				0.6156	8.33333
				0.6161	8.33333
				0.6166	0
				0.6171	0
				0.6176	0
				0.6181	0
				0.6186	0
				0.6191	0
				0.6196	0
				0.6201	0
				0.6206	0
				0.6211	0
				0.6216	0
				0.6221	0
				0.6226	0
				0.6231	0
				0.6236	0
				0.6241	0
				0.6246	0
				0.6251	0
				0.6256	0
				0.6261	0
				0.6266	0
				0.6271	0
				0.6276	0
				0.6281	0
				0.6286	0
				0.6291	0
				0.6296	0
				0.6301	0
				0.6306	0
				0.6311	0
				0.6316	0
				0.6321	0
				0.6326	0
				0.6331	0
				0.6336	0
				0.6341	0
				0.6346	0
				0.6351	0
				0.6356	0
				0.6361	0
				0.6366	0
				0.6371	0
				0.6376	0
				0.6381	0
				0.6386	0
				0.6391	0
				0.6396	0
				0.6401	8.33333
				0.6406	8.33333
				0.6411	8.33333
				0.6416	8.33333
				0.6421	16.6667
				0.6426	25
				0.6431	25
				0.6436	25
				0.6441	25
				0.6446	25
				0.6451	25
				0.6456	25
				0.6461	16.6667
				0.6466	16.6667
				0.6471	16.6667
				0.6476	16.6667
				0.6481	8.33333
				0.6486	8.33333
				0.6491	8.33333
				0.6496	8.33333
				0.6501	8.33333
				0.6506	8.33333
				0.6511	8.33333
				0.6516	8.33333
				0.6521	8.33333
				0.6526	8.33333
				0.6531	8.33333
				0.6536	8.33333
				0.6541	8.33333
				0.6546	0
				0.6551	0
				0.6556	8.33333
				0.6561	8.33333
				0.6566	8.33333
				0.6571	8.33333
				0.6576	8.33333
				0.6581	8.33333
				0.6586	8.33333
				0.6591	8.33333
				0.6596	8.33333
				0.6601	8.33333
				0.6606	8.33333
				0.6611	8.33333
				0.6616	0
				0.6621	0
				0.6626	0
				0.6631	0
				0.6636	0
				0.6641	0
				0.6646	0
				0.6651	0
				0.6656	0
				0.6661	8.33333
				0.6666	8.33333
				0.6671	16.6667
				0.6676	16.6667
				0.6681	16.6667
				0.6686	16.6667
				0.6691	25
				0.6696	25
				0.6701	25
				0.6706	25
				0.6711	25
				0.6716	41.6667
				0.6721	33.3333
				0.6726	33.3333
				0.6731	33.3333
				0.6736	33.3333
				0.6741	33.3333
				0.6746	33.3333
				0.6751	25
				0.6756	25
				0.6761	25
				0.6766	25
				0.6771	25
				0.6776	8.33333
				0.6781	8.33333
				0.6786	8.33333
				0.6791	8.33333
				0.6796	8.33333
				0.6801	8.33333
				0.6806	8.33333
				0.6811	8.33333
				0.6816	8.33333
				0.6821	8.33333
				0.6826	8.33333
				0.6831	16.6667
				0.6836	25
				0.6841	33.3333
				0.6846	33.3333
				0.6851	25
				0.6856	25
				0.6861	25
				0.6866	33.3333
				0.6871	33.3333
				0.6876	33.3333
				0.6881	33.3333
				0.6886	33.3333
				0.6891	25
				0.6896	16.6667
				0.6901	8.33333
				0.6906	8.33333
				0.6911	8.33333
				0.6916	8.33333
				0.6921	8.33333
				0.6926	0
				0.6931	0
				0.6936	0
				0.6941	0
				0.6946	0
				0.6951	0
				0.6956	0
				0.6961	0
				0.6966	8.33333
				0.6971	8.33333
				0.6976	8.33333
				0.6981	8.33333
				0.6986	8.33333
				0.6991	8.33333
				0.6996	8.33333
				0.7001	8.33333
				0.7006	8.33333
				0.7011	8.33333
				0.7016	8.33333
				0.7021	8.33333
				0.7026	0
				0.7031	0
				0.7036	0
				0.7041	0
				0.7046	0
				0.7051	0
				0.7056	0
				0.7061	0
				0.7066	0
				0.7071	0
				0.7076	0
				0.7081	0
				0.7086	0
				0.7091	0
				0.7096	0
				0.7101	0
				0.7106	0
				0.7111	0
				0.7116	0
				0.7121	0
				0.7126	0
				0.7131	8.33333
				0.7136	8.33333
				0.7141	16.6667
				0.7146	33.3333
				0.7151	33.3333
				0.7156	33.3333
				0.7161	33.3333
				0.7166	33.3333
				0.7171	33.3333
				0.7176	33.3333
				0.7181	33.3333
				0.7186	33.3333
				0.7191	25
				0.7196	25
				0.7201	16.6667
				0.7206	0
				0.7211	0
				0.7216	0
				0.7221	0
				0.7226	0
				0.7231	0
				0.7236	0
				0.7241	0
				0.7246	0
				0.7251	0
				0.7256	0
				0.7261	0
				0.7266	0
				0.7271	0
				0.7276	0
				0.7281	0
				0.7286	0
				0.7291	0
				0.7296	0
				0.7301	0
				0.7306	0
				0.7311	0
				0.7316	0
				0.7321	0
				0.7326	0
				0.7331	0
				0.7336	0
				0.7341	0
				0.7346	0
				0.7351	0
				0.7356	0
				0.7361	0
				0.7366	0
				0.7371	0
				0.7376	0
				0.7381	0
				0.7386	0
				0.7391	0
				0.7396	0
				0.7401	0
				0.7406	0
				0.7411	0
				0.7416	0
				0.7421	0
				0.7426	0
				0.7431	0
				0.7436	0
				0.7441	8.33333
				0.7446	8.33333
				0.7451	16.6667
				0.7456	16.6667
				0.7461	16.6667
				0.7466	16.6667
				0.7471	16.6667
				0.7476	16.6667
				0.7481	16.6667
				0.7486	16.6667
				0.7491	16.6667
				0.7496	16.6667
				0.7501	8.33333
				0.7506	8.33333
				0.7511	0
				0.7516	0
				0.7521	0
				0.7526	0
				0.7531	0
				0.7536	0
				0.7541	8.33333
				0.7546	8.33333
				0.7551	8.33333
				0.7556	8.33333
				0.7561	8.33333
				0.7566	8.33333
				0.7571	8.33333
				0.7576	8.33333
				0.7581	8.33333
				0.7586	8.33333
				0.7591	8.33333
				0.7596	8.33333
				0.7601	0
				0.7606	0
				0.7611	0
				0.7616	16.6667
				0.7621	16.6667
				0.7626	16.6667
				0.7631	16.6667
				0.7636	25
				0.7641	33.3333
				0.7646	33.3333
				0.7651	33.3333
				0.7656	41.6667
				0.7661	41.6667
				0.7666	50
				0.7671	50
				0.7676	33.3333
				0.7681	33.3333
				0.7686	33.3333
				0.7691	33.3333
				0.7696	25
				0.7701	16.6667
				0.7706	16.6667
				0.7711	16.6667
				0.7716	8.33333
				0.7721	8.33333
				0.7726	0
				0.7731	0
				0.7736	0
				0.7741	0
				0.7746	0
				0.7751	0
				0.7756	8.33333
				0.7761	8.33333
				0.7766	16.6667
				0.7771	16.6667
				0.7776	16.6667
				0.7781	16.6667
				0.7786	16.6667
				0.7791	16.6667
				0.7796	16.6667
				0.7801	25
				0.7806	25
				0.7811	25
				0.7816	16.6667
				0.7821	25
				0.7826	16.6667
				0.7831	16.6667
				0.7836	16.6667
				0.7841	16.6667
				0.7846	25
				0.7851	25
				0.7856	25
				0.7861	16.6667
				0.7866	16.6667
				0.7871	16.6667
				0.7876	16.6667
				0.7881	8.33333
				0.7886	8.33333
				0.7891	8.33333
				0.7896	16.6667
				0.7901	16.6667
				0.7906	8.33333
				0.7911	8.33333
				0.7916	8.33333
				0.7921	8.33333
				0.7926	8.33333
				0.7931	8.33333
				0.7936	8.33333
				0.7941	16.6667
				0.7946	16.6667
				0.7951	16.6667
				0.7956	8.33333
				0.7961	8.33333
				0.7966	8.33333
				0.7971	8.33333
				0.7976	8.33333
				0.7981	8.33333
				0.7986	8.33333
				0.7991	8.33333
				0.7996	8.33333
				0.8001	0
				0.8006	0
				0.8011	0
				0.8016	0
				0.8021	0
				0.8026	0
				0.8031	16.6667
				0.8036	16.6667
				0.8041	16.6667
				0.8046	16.6667
				0.8051	16.6667
				0.8056	16.6667
				0.8061	16.6667
				0.8066	25
				0.8071	25
				0.8076	25
				0.8081	25
				0.8086	25
				0.8091	8.33333
				0.8096	8.33333
				0.8101	8.33333
				0.8106	8.33333
				0.8111	8.33333
				0.8116	8.33333
				0.8121	8.33333
				0.8126	0
				0.8131	0
				0.8136	0
				0.8141	0
				0.8146	0
				0.8151	0
				0.8156	0
				0.8161	0
				0.8166	0
				0.8171	0
				0.8176	0
				0.8181	0
				0.8186	0
				0.8191	0
				0.8196	0
				0.8201	0
				0.8206	0
				0.8211	0
				0.8216	0
				0.8221	0
				0.8226	0
				0.8231	0
				0.8236	0
				0.8241	0
				0.8246	0
				0.8251	0
				0.8256	0
				0.8261	0
				0.8266	0
				0.8271	0
				0.8276	0
				0.8281	0
				0.8286	0
				0.8291	0
				0.8296	0
				0.8301	0
				0.8306	0
				0.8311	0
				0.8316	0
				0.8321	0
				0.8326	0
				0.8331	0
				0.8336	0
				0.8341	0
				0.8346	0
				0.8351	0
				0.8356	0
				0.8361	0
				0.8366	0
				0.8371	0
				0.8376	0
				0.8381	0
				0.8386	0
				0.8391	0
				0.8396	0
				0.8401	0
				0.8406	0
				0.8411	0
				0.8416	0
				0.8421	0
				0.8426	0
				0.8431	0
				0.8436	0
				0.8441	0
				0.8446	0
				0.8451	0
				0.8456	0
				0.8461	0
				0.8466	0
				0.8471	0
				0.8476	0
				0.8481	0
				0.8486	0
				0.8491	0
				0.8496	0
				0.8501	0
				0.8506	0
				0.8511	8.33333
				0.8516	8.33333
				0.8521	16.6667
				0.8526	25
				0.8531	25
				0.8536	25
				0.8541	25
				0.8546	25
				0.8551	25
				0.8556	25
				0.8561	25
				0.8566	25
				0.8571	16.6667
				0.8576	16.6667
				0.8581	8.33333
				0.8586	0
				0.8591	0
				0.8596	0
				0.8601	0
				0.8606	0
				0.8611	0
				0.8616	0
				0.8621	0
				0.8626	0
				0.8631	0
				0.8636	0
				0.8641	0
				0.8646	0
				0.8651	0
				0.8656	0
				0.8661	0
				0.8666	0
				0.8671	0
				0.8676	0
				0.8681	0
				0.8686	0
				0.8691	0
				0.8696	0
				0.8701	0
				0.8706	0
				0.8711	0
				0.8716	0
				0.8721	0
				0.8726	0
				0.8731	0
				0.8736	0
				0.8741	0
				0.8746	0
				0.8751	0
				0.8756	0
				0.8761	0
				0.8766	0
				0.8771	0
				0.8776	0
				0.8781	0
				0.8786	0
				0.8791	0
				0.8796	0
				0.8801	0
				0.8806	0
				0.8811	0
				0.8816	0
				0.8821	0
				0.8826	0
				0.8831	0
				0.8836	0
				0.8841	0
				0.8846	0
				0.8851	0
				0.8856	0
				0.8861	0
				0.8866	0
				0.8871	0
				0.8876	0
				0.8881	0
				0.8886	0
				0.8891	0
				0.8896	0
				0.8901	0
				0.8906	0
				0.8911	0
				0.8916	0
				0.8921	0
				0.8926	0
				0.8931	0
				0.8936	0
				0.8941	0
				0.8946	0
				0.8951	0
				0.8956	0
				0.8961	0
				0.8966	0
				0.8971	0
				0.8976	0
				0.8981	0
				0.8986	0
				0.8991	0
				0.8996	0
				0.9001	0
				0.9006	0
				0.9011	0
				0.9016	0
				0.9021	0
				0.9026	0
				0.9031	0
				0.9036	0
				0.9041	0
				0.9046	0
				0.9051	0
				0.9056	0
				0.9061	0
				0.9066	0
				0.9071	8.33333
				0.9076	8.33333
				0.9081	16.6667
				0.9086	16.6667
				0.9091	16.6667
				0.9096	16.6667
				0.9101	16.6667
				0.9106	16.6667
				0.9111	16.6667
				0.9116	16.6667
				0.9121	16.6667
				0.9126	16.6667
				0.9131	8.33333
				0.9136	8.33333
				0.9141	0
				0.9146	0
				0.9151	8.33333
				0.9156	8.33333
				0.9161	8.33333
				0.9166	8.33333
				0.9171	8.33333
				0.9176	8.33333
				0.9181	8.33333
				0.9186	8.33333
				0.9191	8.33333
				0.9196	16.6667
				0.9201	16.6667
				0.9206	16.6667
				0.9211	8.33333
				0.9216	8.33333
				0.9221	8.33333
				0.9226	8.33333
				0.9231	8.33333
				0.9236	8.33333
				0.9241	8.33333
				0.9246	8.33333
				0.9251	8.33333
				0.9256	0
				0.9261	0
				0.9266	0
				0.9271	0
				0.9276	0
				0.9281	0
				0.9286	0
				0.9291	0
				0.9296	0
				0.9301	8.33333
				0.9306	16.6667
				0.9311	16.6667
				0.9316	16.6667
				0.9321	16.6667
				0.9326	16.6667
				0.9331	16.6667
				0.9336	16.6667
				0.9341	16.6667
				0.9346	16.6667
				0.9351	25
				0.9356	25
				0.9361	16.6667
				0.9366	8.33333
				0.9371	8.33333
				0.9376	8.33333
				0.9381	8.33333
				0.9386	8.33333
				0.9391	8.33333
				0.9396	8.33333
				0.9401	8.33333
				0.9406	8.33333
				0.9411	0
				0.9416	0
				0.9421	0
				0.9426	0
				0.9431	0
				0.9436	0
				0.9441	0
				0.9446	0
				0.9451	0
				0.9456	0
				0.9461	0
				0.9466	0
				0.9471	8.33333
				0.9476	8.33333
				0.9481	16.6667
				0.9486	16.6667
				0.9491	16.6667
				0.9496	16.6667
				0.9501	16.6667
				0.9506	16.6667
				0.9511	16.6667
				0.9516	25
				0.9521	25
				0.9526	25
				0.9531	16.6667
				0.9536	16.6667
				0.9541	8.33333
				0.9546	8.33333
				0.9551	8.33333
				0.9556	25
				0.9561	25
				0.9566	50
				0.9571	50
				0.9576	41.6667
				0.9581	50
				0.9586	50
				0.9591	50
				0.9596	50
				0.9601	50
				0.9606	50
				0.9611	50
				0.9616	33.3333
				0.9621	33.3333
				0.9626	16.6667
				0.9631	16.6667
				0.9636	16.6667
				0.9641	8.33333
				0.9646	8.33333
				0.9651	8.33333
				0.9656	16.6667
				0.9661	25
				0.9666	25
				0.9671	25
				0.9676	25
				0.9681	25
				0.9686	16.6667
				0.9691	16.6667
				0.9696	16.6667
				0.9701	25
				0.9706	25
				0.9711	25
				0.9716	16.6667
				0.9721	8.33333
				0.9726	8.33333
				0.9731	8.33333
				0.9736	8.33333
				0.9741	16.6667
				0.9746	16.6667
				0.9751	16.6667
				0.9756	16.6667
				0.9761	8.33333
				0.9766	8.33333
				0.9771	8.33333
				0.9776	8.33333
				0.9781	8.33333
				0.9786	8.33333
				0.9791	8.33333
				0.9796	8.33333
				0.9801	8.33333
				0.9806	8.33333
				0.9811	8.33333
				0.9816	8.33333
				0.9821	16.6667
				0.9826	16.6667
				0.9831	16.6667
				0.9836	25
				0.9841	25
				0.9846	25
				0.9851	25
				0.9856	25
				0.9861	16.6667
				0.9866	16.6667
				0.9871	16.6667
				0.9876	16.6667
				0.9881	8.33333
				0.9886	8.33333
				0.9891	8.33333
				0.9896	0
				0.9901	0
				0.9906	0
				0.9911	0
				0.9916	0
				0.9921	0
				0.9926	0
				0.9931	0
				0.9936	0
				0.9941	0
				0.9946	0
				0.9951	0
				0.9956	0
				0.9961	0
				0.9966	0
				0.9971	0
				0.9976	0
				0.9981	0
				0.9986	0
[truncated: 830 more rows]

## Sheet: Sheet7
On	Baseline Firing Rate	Beat	Beat	All Chirp Phases	All Chirp Phases
Superficial	11.622	Time	Firing Rate (Hz)	Time	Firing Rate (Hz)
		0.0001	6.25	0.0001	33.3333
		0.0006	6.25	0.0006	33.3333
		0.0011	8.33333	0.0011	33.3333
		0.0016	9.375	0.0016	33.3333
		0.0021	8.33333	0.0021	25
		0.0026	10.4167	0.0026	33.3333
		0.0031	9.375	0.0031	33.3333
		0.0036	11.4583	0.0036	33.3333
		0.0041	13.5417	0.0041	16.6667
		0.0046	14.5833	0.0046	8.33333
		0.0051	14.5833	0.0051	16.6667
		0.0056	16.6667	0.0056	25
		0.0061	15.625	0.0061	33.3333
		0.0066	15.625	0.0066	33.3333
		0.0071	14.5833	0.0071	33.3333
		0.0076	13.5417	0.0076	33.3333
		0.0081	13.5417	0.0081	33.3333
		0.0086	12.5	0.0086	25
		0.0091	12.5	0.0091	25
		0.0096	12.5	0.0096	25
		0.0101	11.4583	0.0101	33.3333
		0.0106	9.375	0.0106	50
		0.0111	9.375	0.0111	50
		0.0116	9.375	0.0116	50
		0.0121	11.4583	0.0121	58.3333
		0.0126	11.4583	0.0126	66.6667
		0.0131	12.5	0.0131	66.6667
		0.0136	13.5417	0.0136	66.6667
		0.0141	13.5417	0.0141	66.6667
		0.0146	14.5833	0.0146	75
		0.0151	14.5833	0.0151	75
		0.0156	15.625	0.0156	75
		0.0161	14.5833	0.0161	66.6667
		0.0166	15.625	0.0166	58.3333
		0.0171	15.625	0.0171	50
		0.0176	15.625	0.0176	41.6667
		0.0181	18.75	0.0181	25
		0.0186	22.9167	0.0186	16.6667
		0.0191	21.875	0.0191	16.6667
		0.0196	21.875	0.0196	16.6667
		0.0201	25	0.0201	16.6667
		0.0206	26.0417	0.0206	8.33333
		0.0211	29.1667	0.0211	8.33333
		0.0216	28.125	0.0216	8.33333
		0.0221	29.1667	0.0221	8.33333
		0.0226	31.25	0.0226	0
		0.0231	36.4583	0.0231	0
		0.0236	37.5	0.0236	0
		0.0241	36.4583	0.0241	0
		0.0246	34.375	0.0246	0
		0.0251	37.5	0.0251	0
		0.0256	37.5	0.0256	0
		0.0261	37.5	0.0261	0
		0.0266	35.4167	0.0266	0
		0.0271	34.375	0.0271	0
		0.0276	34.375	0.0276	0
		0.0281	39.5833	0.0281	0
		0.0286	39.5833	0.0286	0
		0.0291	35.4167	0.0291	0
		0.0296	36.4583	0.0296	0
		0.0301	34.375	0.0301	0
		0.0306	33.3333	0.0306	0
		0.0311	30.2083	0.0311	0
		0.0316	30.2083	0.0316	0
		0.0321	27.0833	0.0321	0
		0.0326	26.0417	0.0326	0
		0.0331	22.9167	0.0331	0
		0.0336	22.9167	0.0336	0
		0.0341	17.7083	0.0341	0
		0.0346	18.75	0.0346	0
		0.0351	19.7917	0.0351	0
		0.0356	16.6667	0.0356	0
		0.0361	15.625	0.0361	0
		0.0366	16.6667	0.0366	0
		0.0371	21.875	0.0371	0
		0.0376	22.9167	0.0376	0
		0.0381	23.9583	0.0381	0
		0.0386	26.0417	0.0386	0
		0.0391	28.125	0.0391	0
		0.0396	28.125	0.0396	0
		0.0401	31.25	0.0401	0
		0.0406	28.125	0.0406	0
		0.0411	30.2083	0.0411	0
		0.0416	31.25	0.0416	0
		0.0421	30.2083	0.0421	0
		0.0426	28.125	0.0426	0
		0.0431	25	0.0431	0
		0.0436	22.9167	0.0436	0
		0.0441	22.9167	0.0441	0
		0.0446	23.9583	0.0446	0
		0.0451	21.875	0.0451	0
		0.0456	22.9167	0.0456	0
		0.0461	19.7917	0.0461	0
		0.0466	21.875	0.0466	0
		0.0471	17.7083	0.0471	0
		0.0476	17.7083	0.0476	0
		0.0481	20.8333	0.0481	0
		0.0486	22.9167	0.0486	0
		0.0491	21.875	0.0491	0
		0.0496	25	0.0496	0
		0.0501	26.0417	0.0501	0
		0.0506	23.9583	0.0506	0
		0.0511	27.0833	0.0511	0
		0.0516	25	0.0516	0
		0.0521	26.0417	0.0521	0
		0.0526	25	0.0526	0
		0.0531	23.9583	0.0531	0
		0.0536	22.9167	0.0536	0
		0.0541	19.7917	0.0541	0
		0.0546	17.7083	0.0546	0
		0.0551	17.7083	0.0551	0
		0.0556	15.625	0.0556	0
		0.0561	14.5833	0.0561	0
		0.0566	14.5833	0.0566	0
		0.0571	15.625	0.0571	0
		0.0576	15.625	0.0576	0
		0.0581	14.5833	0.0581	0
		0.0586	15.625	0.0586	0
		0.0591	19.7917	0.0591	0
		0.0596	18.75	0.0596	0
		0.0601	19.7917	0.0601	0
		0.0606	21.875	0.0606	8.33333
		0.0611	20.8333	0.0611	16.6667
		0.0616	19.7917	0.0616	16.6667
		0.0621	18.75	0.0621	16.6667
		0.0626	17.7083	0.0626	16.6667
		0.0631	13.5417	0.0631	25
		0.0636	13.5417	0.0636	33.3333
		0.0641	12.5	0.0641	33.3333
		0.0646	9.375	0.0646	33.3333
		0.0651	8.33333	0.0651	33.3333
		0.0656	10.4167	0.0656	33.3333
		0.0661	13.5417	0.0661	41.6667
		0.0666	12.5	0.0666	41.6667
		0.0671	11.4583	0.0671	41.6667
		0.0676	14.5833	0.0676	41.6667
		0.0681	15.625	0.0681	41.6667
		0.0686	15.625	0.0686	50
		0.0691	19.7917	0.0691	50
		0.0696	19.7917	0.0696	41.6667
		0.0701	20.8333	0.0701	50
		0.0706	21.875	0.0706	50
		0.0711	19.7917	0.0711	58.3333
		0.0716	17.7083	0.0716	58.3333
		0.0721	14.5833	0.0721	50
		0.0726	16.6667	0.0726	41.6667
		0.0731	19.7917	0.0731	33.3333
		0.0736	18.75	0.0736	41.6667
		0.0741	18.75	0.0741	41.6667
		0.0746	18.75	0.0746	33.3333
		0.0751	15.625	0.0751	33.3333
		0.0756	14.5833	0.0756	33.3333
		0.0761	13.5417	0.0761	25
		0.0766	12.5	0.0766	25
		0.0771	14.5833	0.0771	16.6667
		0.0776	14.5833	0.0776	25
		0.0781	13.5417	0.0781	25
		0.0786	10.4167	0.0786	25
		0.0791	9.375	0.0791	25
		0.0796	8.33333	0.0796	16.6667
		0.0801	10.4167	0.0801	16.6667
		0.0806	10.4167	0.0806	16.6667
		0.0811	10.4167	0.0811	8.33333
		0.0816	13.5417	0.0816	8.33333
		0.0821	15.625	0.0821	8.33333
		0.0826	16.6667	0.0826	8.33333
		0.0831	13.5417	0.0831	8.33333
		0.0836	14.5833	0.0836	0
		0.0841	16.6667	0.0841	0
		0.0846	18.75	0.0846	0
		0.0851	16.6667	0.0851	8.33333
		0.0856	15.625	0.0856	8.33333
		0.0861	13.5417	0.0861	16.6667
		0.0866	13.5417	0.0866	16.6667
		0.0871	12.5	0.0871	16.6667
		0.0876	10.4167	0.0876	16.6667
		0.0881	10.4167	0.0881	25
		0.0886	10.4167	0.0886	25
		0.0891	13.5417	0.0891	25
		0.0896	13.5417	0.0896	25
		0.0901	12.5	0.0901	25
		0.0906	12.5	0.0906	25
		0.0911	13.5417	0.0911	25
		0.0916	13.5417	0.0916	25
		0.0921	12.5	0.0921	16.6667
		0.0926	12.5	0.0926	16.6667
		0.0931	12.5	0.0931	16.6667
		0.0936	11.4583	0.0936	25
		0.0941	9.375	0.0941	16.6667
		0.0946	8.33333	0.0946	16.6667
		0.0951	6.25	0.0951	16.6667
		0.0956	7.29167	0.0956	16.6667
		0.0961	7.29167	0.0961	16.6667
		0.0966	5.20833	0.0966	16.6667
		0.0971	5.20833	0.0971	16.6667
		0.0976	7.29167	0.0976	16.6667
		0.0981	8.33333	0.0981	16.6667
		0.0986	12.5	0.0986	25
		0.0991	15.625	0.0991	33.3333
		0.0996	17.7083	0.0996	25
		0.1001	17.7083	0.1001	25
		0.1006	21.875	0.1006	50
		0.1011	20.8333	0.1011	50
		0.1016	20.8333	0.1016	50
		0.1021	20.8333	0.1021	50
		0.1026	26.0417	0.1026	50
		0.1031	27.0833	0.1031	50
		0.1036	30.2083	0.1036	50
		0.1041	29.1667	0.1041	50
		0.1046	26.0417	0.1046	41.6667
		0.1051	27.0833	0.1051	33.3333
		0.1056	25	0.1056	33.3333
		0.1061	27.0833	0.1061	41.6667
		0.1066	26.0417	0.1066	16.6667
		0.1071	27.0833	0.1071	16.6667
		0.1076	26.0417	0.1076	33.3333
		0.1081	25	0.1081	33.3333
		0.1086	21.875	0.1086	33.3333
		0.1091	20.8333	0.1091	25
		0.1096	16.6667	0.1096	25
		0.1101	17.7083	0.1101	25
		0.1106	18.75	0.1106	33.3333
		0.1111	15.625	0.1111	41.6667
		0.1116	16.6667	0.1116	41.6667
		0.1121	14.5833	0.1121	33.3333
		0.1126	12.5	0.1126	33.3333
		0.1131	11.4583	0.1131	33.3333
		0.1136	10.4167	0.1136	16.6667
		0.1141	10.4167	0.1141	16.6667
		0.1146	8.33333	0.1146	25
		0.1151	7.29167	0.1151	25
		0.1156	6.25	0.1156	25
		0.1161	5.20833	0.1161	25
		0.1166	5.20833	0.1166	16.6667
		0.1171	5.20833	0.1171	8.33333
		0.1176	4.16667	0.1176	8.33333
		0.1181	4.16667	0.1181	8.33333
		0.1186	3.125	0.1186	8.33333
		0.1191	3.125	0.1191	8.33333
		0.1196	4.16667	0.1196	8.33333
		0.1201	4.16667	0.1201	8.33333
		0.1206	4.16667	0.1206	0
		0.1211	4.16667	0.1211	0
		0.1216	4.16667	0.1216	0
		0.1221	4.16667	0.1221	0
		0.1226	2.08333	0.1226	0
		0.1231	1.04167	0.1231	0
		0.1236	1.04167	0.1236	0
		0.1241	1.04167	0.1241	0
		0.1246	1.04167	0.1246	0
		0.1251	1.04167	0.1251	0
		0.1256	0	0.1256	16.6667
		0.1261	0	0.1261	16.6667
		0.1266	0	0.1266	16.6667
		0.1271	0	0.1271	16.6667
		0.1276	1.04167	0.1276	16.6667
		0.1281	1.04167	0.1281	16.6667
		0.1286	1.04167	0.1286	16.6667
		0.1291	1.04167	0.1291	16.6667
		0.1296	1.04167	0.1296	16.6667
		0.1301	1.04167	0.1301	33.3333
		0.1306	1.04167	0.1306	33.3333
		0.1311	2.08333	0.1311	33.3333
		0.1316	2.08333	0.1316	16.6667
		0.1321	2.08333	0.1321	16.6667
		0.1326	2.08333	0.1326	16.6667
		0.1331	2.08333	0.1331	16.6667
		0.1336	1.04167	0.1336	25
		0.1341	1.04167	0.1341	25
		0.1346	1.04167	0.1346	25
		0.1351	1.04167	0.1351	25
		0.1356	1.04167	0.1356	25
		0.1361	1.04167	0.1361	8.33333
		0.1366	1.04167	0.1366	8.33333
		0.1371	0	0.1371	8.33333
		0.1376	0	0.1376	8.33333
		0.1381	0	0.1381	8.33333
		0.1386	2.08333	0.1386	8.33333
		0.1391	2.08333	0.1391	8.33333
		0.1396	2.08333	0.1396	8.33333
		0.1401	2.08333	0.1401	8.33333
		0.1406	3.125	0.1406	8.33333
		0.1411	3.125	0.1411	8.33333
		0.1416	4.16667	0.1416	8.33333
		0.1421	7.29167	0.1421	8.33333
		0.1426	8.33333	0.1426	8.33333
		0.1431	8.33333	0.1431	8.33333
		0.1436	8.33333	0.1436	8.33333
		0.1441	9.375	0.1441	8.33333
		0.1446	8.33333	0.1446	8.33333
		0.1451	8.33333	0.1451	8.33333
		0.1456	11.4583	0.1456	0
		0.1461	12.5	0.1461	0
		0.1466	12.5	0.1466	0
		0.1471	12.5	0.1471	8.33333
		0.1476	11.4583	0.1476	8.33333
		0.1481	8.33333	0.1481	8.33333
		0.1486	7.29167	0.1486	8.33333
		0.1491	7.29167	0.1491	8.33333
		0.1496	8.33333	0.1496	16.6667
		0.1501	7.29167	0.1501	16.6667
		0.1506	7.29167	0.1506	16.6667
		0.1511	7.29167	0.1511	16.6667
		0.1516	5.20833	0.1516	16.6667
		0.1521	4.16667	0.1521	16.6667
		0.1526	3.125	0.1526	16.6667
		0.1531	4.16667	0.1531	8.33333
		0.1536	5.20833	0.1536	8.33333
		0.1541	5.20833	0.1541	8.33333
		0.1546	5.20833	0.1546	8.33333
		0.1551	5.20833	0.1551	16.6667
		0.1556	5.20833	0.1556	8.33333
		0.1561	6.25	0.1561	16.6667
		0.1566	7.29167	0.1566	16.6667
		0.1571	7.29167	0.1571	16.6667
		0.1576	8.33333	0.1576	16.6667
		0.1581	9.375	0.1581	16.6667
		0.1586	9.375	0.1586	16.6667
		0.1591	8.33333	0.1591	16.6667
		0.1596	8.33333	0.1596	16.6667
		0.1601	8.33333	0.1601	16.6667
		0.1606	12.5	0.1606	16.6667
		0.1611	12.5	0.1611	8.33333
		0.1616	12.5	0.1616	16.6667
		0.1621	11.4583	0.1621	16.6667
		0.1626	11.4583	0.1626	16.6667
		0.1631	12.5	0.1631	16.6667
		0.1636	12.5	0.1636	16.6667
		0.1641	11.4583	0.1641	16.6667
		0.1646	13.5417	0.1646	16.6667
		0.1651	15.625	0.1651	16.6667
		0.1656	14.5833	0.1656	16.6667
		0.1661	18.75	0.1661	16.6667
		0.1666	16.6667	0.1666	16.6667
		0.1671	17.7083	0.1671	16.6667
		0.1676	18.75	0.1676	8.33333
		0.1681	19.7917	0.1681	0
		0.1686	17.7083	0.1686	0
		0.1691	17.7083	0.1691	0
		0.1696	16.6667	0.1696	0
		0.1701	16.6667	0.1701	0
		0.1706	15.625	0.1706	0
		0.1711	14.5833	0.1711	0
		0.1716	15.625	0.1716	0
		0.1721	12.5	0.1721	0
		0.1726	12.5	0.1726	8.33333
		0.1731	14.5833	0.1731	8.33333
		0.1736	12.5	0.1736	8.33333
		0.1741	12.5	0.1741	8.33333
		0.1746	12.5	0.1746	8.33333
		0.1751	12.5	0.1751	8.33333
		0.1756	11.4583	0.1756	8.33333
		0.1761	11.4583	0.1761	8.33333
		0.1766	11.4583	0.1766	8.33333
		0.1771	12.5	0.1771	8.33333
		0.1776	12.5	0.1776	8.33333
		0.1781	11.4583	0.1781	16.6667
		0.1786	10.4167	0.1786	8.33333
		0.1791	7.29167	0.1791	8.33333
		0.1796	7.29167	0.1796	8.33333
		0.1801	6.25	0.1801	8.33333
		0.1806	8.33333	0.1806	16.6667
		0.1811	7.29167	0.1811	16.6667
		0.1816	9.375	0.1816	16.6667
		0.1821	11.4583	0.1821	16.6667
		0.1826	12.5	0.1826	16.6667
		0.1831	10.4167	0.1831	16.6667
		0.1836	9.375	0.1836	16.6667
		0.1841	11.4583	0.1841	8.33333
		0.1846	11.4583	0.1846	8.33333
		0.1851	11.4583	0.1851	8.33333
		0.1856	11.4583	0.1856	8.33333
		0.1861	12.5	0.1861	16.6667
		0.1866	10.4167	0.1866	8.33333
		0.1871	12.5	0.1871	8.33333
		0.1876	10.4167	0.1876	8.33333
		0.1881	10.4167	0.1881	8.33333
		0.1886	8.33333	0.1886	8.33333
		0.1891	9.375	0.1891	8.33333
		0.1896	9.375	0.1896	8.33333
		0.1901	8.33333	0.1901	8.33333
		0.1906	8.33333	0.1906	8.33333
		0.1911	8.33333	0.1911	8.33333
		0.1916	8.33333	0.1916	8.33333
		0.1921	7.29167	0.1921	0
		0.1926	8.33333	0.1926	0
		0.1931	7.29167	0.1931	0
		0.1936	7.29167	0.1936	0
		0.1941	7.29167	0.1941	8.33333
		0.1946	7.29167	0.1946	8.33333
		0.1951	6.25	0.1951	16.6667
		0.1956	6.25	0.1956	16.6667
		0.1961	6.25	0.1961	16.6667
		0.1966	5.20833	0.1966	16.6667
		0.1971	7.29167	0.1971	16.6667
		0.1976	7.29167	0.1976	16.6667
		0.1981	7.29167	0.1981	16.6667
		0.1986	7.29167	0.1986	16.6667
		0.1991	7.29167	0.1991	16.6667
		0.1996	7.29167	0.1996	16.6667
				0.2001	8.33333
				0.2006	8.33333
				0.2011	0
				0.2016	0
				0.2021	0
				0.2026	8.33333
				0.2031	8.33333
				0.2036	16.6667
				0.2041	16.6667
				0.2046	16.6667
				0.2051	16.6667
				0.2056	25
				0.2061	33.3333
				0.2066	33.3333
				0.2071	33.3333
				0.2076	50
				0.2081	50
				0.2086	41.6667
				0.2091	41.6667
				0.2096	41.6667
				0.2101	41.6667
				0.2106	50
				0.2111	66.6667
				0.2116	66.6667
				0.2121	66.6667
				0.2126	75
				0.2131	83.3333
				0.2136	66.6667
				0.2141	66.6667
				0.2146	66.6667
				0.2151	66.6667
				0.2156	66.6667
				0.2161	66.6667
				0.2166	58.3333
				0.2171	41.6667
				0.2176	33.3333
				0.2181	25
				0.2186	16.6667
				0.2191	16.6667
				0.2196	16.6667
				0.2201	16.6667
				0.2206	16.6667
				0.2211	16.6667
				0.2216	16.6667
				0.2221	16.6667
				0.2226	16.6667
				0.2231	16.6667
				0.2236	16.6667
				0.2241	16.6667
				0.2246	16.6667
				0.2251	8.33333
				0.2256	8.33333
				0.2261	8.33333
				0.2266	8.33333
				0.2271	8.33333
				0.2276	0
				0.2281	0
				0.2286	0
				0.2291	0
				0.2296	0
				0.2301	0
				0.2306	0
				0.2311	0
				0.2316	0
				0.2321	0
				0.2326	0
				0.2331	0
				0.2336	0
				0.2341	0
				0.2346	0
				0.2351	0
				0.2356	0
				0.2361	0
				0.2366	0
				0.2371	0
				0.2376	0
				0.2381	0
				0.2386	0
				0.2391	0
				0.2396	8.33333
				0.2401	8.33333
				0.2406	8.33333
				0.2411	8.33333
				0.2416	8.33333
				0.2421	8.33333
				0.2426	8.33333
				0.2431	8.33333
				0.2436	8.33333
				0.2441	8.33333
				0.2446	8.33333
				0.2451	8.33333
				0.2456	0
				0.2461	0
				0.2466	0
				0.2471	0
				0.2476	0
				0.2481	0
				0.2486	8.33333
				0.2491	8.33333
				0.2496	8.33333
				0.2501	8.33333
				0.2506	16.6667
				0.2511	16.6667
				0.2516	16.6667
				0.2521	16.6667
				0.2526	16.6667
				0.2531	16.6667
				0.2536	16.6667
				0.2541	16.6667
				0.2546	16.6667
				0.2551	16.6667
				0.2556	16.6667
				0.2561	16.6667
				0.2566	8.33333
				0.2571	16.6667
				0.2576	16.6667
				0.2581	16.6667
				0.2586	16.6667
				0.2591	16.6667
				0.2596	16.6667
				0.2601	16.6667
				0.2606	16.6667
				0.2611	16.6667
				0.2616	16.6667
				0.2621	16.6667
				0.2626	16.6667
				0.2631	8.33333
				0.2636	16.6667
				0.2641	16.6667
				0.2646	16.6667
				0.2651	16.6667
				0.2656	16.6667
				0.2661	16.6667
				0.2666	8.33333
				0.2671	8.33333
				0.2676	8.33333
				0.2681	8.33333
				0.2686	8.33333
				0.2691	16.6667
				0.2696	8.33333
				0.2701	8.33333
				0.2706	8.33333
				0.2711	8.33333
				0.2716	8.33333
				0.2721	8.33333
				0.2726	8.33333
				0.2731	8.33333
				0.2736	8.33333
				0.2741	8.33333
				0.2746	25
				0.2751	16.6667
				0.2756	16.6667
				0.2761	16.6667
				0.2766	16.6667
				0.2771	16.6667
				0.2776	16.6667
				0.2781	25
				0.2786	25
				0.2791	25
				0.2796	25
				0.2801	25
				0.2806	8.33333
				0.2811	16.6667
				0.2816	16.6667
				0.2821	25
				0.2826	25
				0.2831	25
				0.2836	25
				0.2841	16.6667
				0.2846	16.6667
				0.2851	16.6667
				0.2856	25
				0.2861	25
				0.2866	25
				0.2871	16.6667
				0.2876	16.6667
				0.2881	8.33333
				0.2886	8.33333
				0.2891	8.33333
				0.2896	16.6667
				0.2901	16.6667
				0.2906	16.6667
				0.2911	16.6667
				0.2916	8.33333
				0.2921	8.33333
				0.2926	8.33333
				0.2931	8.33333
				0.2936	8.33333
				0.2941	16.6667
				0.2946	16.6667
				0.2951	16.6667
				0.2956	8.33333
				0.2961	8.33333
				0.2966	8.33333
				0.2971	8.33333
				0.2976	8.33333
				0.2981	8.33333
				0.2986	8.33333
				0.2991	8.33333
				0.2996	8.33333
				0.3001	0
				0.3006	0
				0.3011	0
				0.3016	0
				0.3021	8.33333
				0.3026	8.33333
				0.3031	16.6667
				0.3036	16.6667
				0.3041	16.6667
				0.3046	16.6667
				0.3051	16.6667
				0.3056	16.6667
				0.3061	16.6667
				0.3066	16.6667
				0.3071	16.6667
				0.3076	16.6667
				0.3081	8.33333
				0.3086	8.33333
				0.3091	0
				0.3096	0
				0.3101	0
				0.3106	0
				0.3111	0
				0.3116	0
				0.3121	8.33333
				0.3126	8.33333
				0.3131	8.33333
				0.3136	8.33333
				0.3141	8.33333
				0.3146	16.6667
				0.3151	16.6667
				0.3156	16.6667
				0.3161	16.6667
				0.3166	16.6667
				0.3171	16.6667
				0.3176	16.6667
				0.3181	8.33333
				0.3186	8.33333
				0.3191	8.33333
				0.3196	8.33333
				0.3201	16.6667
				0.3206	8.33333
				0.3211	16.6667
				0.3216	25
				0.3221	25
				0.3226	25
				0.3231	25
				0.3236	25
				0.3241	25
				0.3246	33.3333
				0.3251	33.3333
				0.3256	33.3333
				0.3261	25
				0.3266	33.3333
				0.3271	33.3333
				0.3276	25
				0.3281	25
				0.3286	33.3333
				0.3291	33.3333
				0.3296	33.3333
				0.3301	33.3333
				0.3306	25
				0.3311	33.3333
				0.3316	33.3333
				0.3321	41.6667
				0.3326	41.6667
				0.3331	33.3333
				0.3336	33.3333
				0.3341	33.3333
				0.3346	25
				0.3351	25
				0.3356	25
				0.3361	25
				0.3366	25
				0.3371	16.6667
				0.3376	16.6667
				0.3381	16.6667
				0.3386	8.33333
				0.3391	8.33333
				0.3396	8.33333
				0.3401	8.33333
				0.3406	8.33333
				0.3411	16.6667
				0.3416	16.6667
				0.3421	16.6667
				0.3426	16.6667
				0.3431	16.6667
				0.3436	16.6667
				0.3441	16.6667
				0.3446	25
				0.3451	25
				0.3456	25
				0.3461	33.3333
				0.3466	33.3333
				0.3471	33.3333
				0.3476	33.3333
				0.3481	33.3333
				0.3486	33.3333
				0.3491	33.3333
				0.3496	33.3333
				0.3501	25
				0.3506	16.6667
				0.3511	16.6667
				0.3516	16.6667
				0.3521	8.33333
				0.3526	8.33333
				0.3531	0
				0.3536	0
				0.3541	16.6667
				0.3546	16.6667
				0.3551	16.6667
				0.3556	25
				0.3561	25
				0.3566	25
				0.3571	33.3333
				0.3576	33.3333
				0.3581	41.6667
				0.3586	41.6667
				0.3591	41.6667
				0.3596	41.6667
				0.3601	25
				0.3606	25
				0.3611	25
				0.3616	16.6667
				0.3621	16.6667
				0.3626	25
				0.3631	16.6667
				0.3636	16.6667
				0.3641	8.33333
				0.3646	8.33333
				0.3651	8.33333
				0.3656	8.33333
				0.3661	8.33333
				0.3666	8.33333
				0.3671	8.33333
				0.3676	8.33333
				0.3681	8.33333
				0.3686	0
				0.3691	0
				0.3696	0
				0.3701	0
				0.3706	0
				0.3711	0
				0.3716	0
				0.3721	0
				0.3726	0
				0.3731	0
				0.3736	0
				0.3741	0
				0.3746	0
				0.3751	0
				0.3756	0
				0.3761	0
				0.3766	0
				0.3771	0
				0.3776	0
				0.3781	0
				0.3786	0
				0.3791	0
				0.3796	0
				0.3801	0
				0.3806	0
				0.3811	0
				0.3816	0
				0.3821	0
				0.3826	0
				0.3831	0
				0.3836	0
				0.3841	0
				0.3846	0
				0.3851	0
				0.3856	0
				0.3861	0
				0.3866	0
				0.3871	0
				0.3876	0
				0.3881	0
				0.3886	0
				0.3891	0
				0.3896	0
				0.3901	0
				0.3906	0
				0.3911	0
				0.3916	0
				0.3921	0
				0.3926	0
				0.3931	0
				0.3936	0
				0.3941	0
				0.3946	0
				0.3951	0
				0.3956	0
				0.3961	0
				0.3966	0
				0.3971	0
				0.3976	0
				0.3981	0
				0.3986	0
				0.3991	0
				0.3996	0
				0.4001	0
				0.4006	0
				0.4011	0
				0.4016	0
				0.4021	0
				0.4026	0
				0.4031	0
				0.4036	0
				0.4041	0
				0.4046	0
				0.4051	0
				0.4056	0
				0.4061	0
				0.4066	0
				0.4071	0
				0.4076	8.33333
				0.4081	16.6667
				0.4086	16.6667
				0.4091	16.6667
				0.4096	33.3333
				0.4101	33.3333
				0.4106	33.3333
				0.4111	33.3333
				0.4116	33.3333
				0.4121	33.3333
				0.4126	33.3333
				0.4131	33.3333
				0.4136	25
				0.4141	16.6667
				0.4146	16.6667
				0.4151	16.6667
				0.4156	0
				0.4161	0
				0.4166	0
				0.4171	0
				0.4176	0
				0.4181	0
				0.4186	0
				0.4191	0
				0.4196	0
				0.4201	0
				0.4206	0
				0.4211	0
				0.4216	0
				0.4221	0
				0.4226	0
				0.4231	0
				0.4236	0
				0.4241	0
				0.4246	0
				0.4251	0
				0.4256	0
				0.4261	0
				0.4266	0
				0.4271	0
				0.4276	0
				0.4281	0
				0.4286	0
				0.4291	0
				0.4296	0
				0.4301	8.33333
				0.4306	8.33333
				0.4311	8.33333
				0.4316	8.33333
				0.4321	8.33333
				0.4326	8.33333
				0.4331	8.33333
				0.4336	8.33333
				0.4341	8.33333
				0.4346	8.33333
				0.4351	8.33333
				0.4356	8.33333
				0.4361	0
				0.4366	0
				0.4371	8.33333
				0.4376	8.33333
				0.4381	8.33333
				0.4386	8.33333
				0.4391	8.33333
				0.4396	8.33333
				0.4401	8.33333
				0.4406	8.33333
				0.4411	16.6667
				0.4416	16.6667
				0.4421	16.6667
				0.4426	16.6667
				0.4431	8.33333
				0.4436	8.33333
				0.4441	8.33333
				0.4446	8.33333
				0.4451	16.6667
				0.4456	16.6667
				0.4461	25
				0.4466	25
				0.4471	16.6667
				0.4476	16.6667
				0.4481	25
				0.4486	41.6667
				0.4491	58.3333
				0.4496	58.3333
				0.4501	58.3333
				0.4506	58.3333
				0.4511	50
				0.4516	50
				0.4521	41.6667
				0.4526	41.6667
				0.4531	41.6667
				0.4536	50
				0.4541	58.3333
				0.4546	41.6667
				0.4551	25
				0.4556	25
				0.4561	25
				0.4566	25
				0.4571	25
				0.4576	25
				0.4581	25
				0.4586	25
				0.4591	33.3333
				0.4596	25
				0.4601	8.33333
				0.4606	16.6667
				0.4611	25
				0.4616	25
				0.4621	25
				0.4626	25
				0.4631	25
				0.4636	33.3333
				0.4641	33.3333
				0.4646	33.3333
				0.4651	25
				0.4656	25
				0.4661	33.3333
				0.4666	25
				0.4671	16.6667
				0.4676	16.6667
				0.4681	16.6667
				0.4686	16.6667
				0.4691	16.6667
				0.4696	8.33333
				0.4701	8.33333
				0.4706	16.6667
				0.4711	16.6667
				0.4716	16.6667
				0.4721	8.33333
				0.4726	16.6667
				0.4731	16.6667
				0.4736	16.6667
				0.4741	16.6667
				0.4746	16.6667
				0.4751	25
				0.4756	25
				0.4761	25
				0.4766	25
				0.4771	33.3333
				0.4776	33.3333
				0.4781	33.3333
				0.4786	25
				0.4791	25
				0.4796	25
				0.4801	25
				0.4806	25
				0.4811	16.6667
				0.4816	16.6667
				0.4821	16.6667
				0.4826	8.33333
				0.4831	0
				0.4836	0
				0.4841	0
				0.4846	0
				0.4851	8.33333
				0.4856	8.33333
				0.4861	16.6667
				0.4866	16.6667
				0.4871	16.6667
				0.4876	16.6667
				0.4881	16.6667
				0.4886	16.6667
				0.4891	16.6667
				0.4896	16.6667
				0.4901	16.6667
				0.4906	16.6667
				0.4911	8.33333
				0.4916	8.33333
				0.4921	8.33333
				0.4926	8.33333
				0.4931	8.33333
				0.4936	8.33333
				0.4941	16.6667
				0.4946	16.6667
				0.4951	16.6667
				0.4956	16.6667
				0.4961	16.6667
				0.4966	16.6667
				0.4971	16.6667
				0.4976	16.6667
				0.4981	16.6667
				0.4986	16.6667
				0.4991	16.6667
				0.4996	16.6667
				0.5001	8.33333
				0.5006	8.33333
				0.5011	8.33333
				0.5016	8.33333
				0.5021	8.33333
				0.5026	8.33333
				0.5031	16.6667
				0.5036	16.6667
				0.5041	8.33333
				0.5046	8.33333
				0.5051	8.33333
				0.5056	8.33333
				0.5061	16.6667
				0.5066	16.6667
				0.5071	16.6667
				0.5076	16.6667
				0.5081	25
				0.5086	25
				0.5091	16.6667
				0.5096	16.6667
				0.5101	16.6667
				0.5106	16.6667
				0.5111	16.6667
				0.5116	16.6667
				0.5121	8.33333
				0.5126	8.33333
				0.5131	8.33333
				0.5136	16.6667
				0.5141	8.33333
				0.5146	16.6667
				0.5151	16.6667
				0.5156	16.6667
				0.5161	16.6667
				0.5166	16.6667
				0.5171	16.6667
				0.5176	16.6667
				0.5181	16.6667
				0.5186	16.6667
				0.5191	16.6667
				0.5196	8.33333
				0.5201	8.33333
				0.5206	0
				0.5211	0
				0.5216	0
				0.5221	0
				0.5226	0
				0.5231	0
				0.5236	0
				0.5241	0
				0.5246	8.33333
				0.5251	16.6667
				0.5256	16.6667
				0.5261	16.6667
				0.5266	16.6667
				0.5271	16.6667
				0.5276	16.6667
				0.5281	16.6667
				0.5286	16.6667
				0.5291	16.6667
				0.5296	16.6667
				0.5301	16.6667
				0.5306	8.33333
				0.5311	0
				0.5316	8.33333
				0.5321	16.6667
				0.5326	16.6667
				0.5331	16.6667
				0.5336	16.6667
				0.5341	16.6667
				0.5346	16.6667
				0.5351	16.6667
				0.5356	16.6667
				0.5361	16.6667
				0.5366	16.6667
				0.5371	16.6667
				0.5376	8.33333
				0.5381	0
				0.5386	0
				0.5391	0
				0.5396	0
				0.5401	0
				0.5406	0
				0.5411	0
				0.5416	0
				0.5421	0
				0.5426	0
				0.5431	0
				0.5436	0
				0.5441	0
				0.5446	8.33333
				0.5451	8.33333
				0.5456	8.33333
				0.5461	8.33333
				0.5466	8.33333
				0.5471	8.33333
				0.5476	8.33333
				0.5481	8.33333
				0.5486	8.33333
				0.5491	8.33333
				0.5496	8.33333
				0.5501	8.33333
				0.5506	0
				0.5511	0
				0.5516	0
				0.5521	0
				0.5526	0
				0.5531	8.33333
				0.5536	8.33333
				0.5541	8.33333
				0.5546	8.33333
				0.5551	8.33333
				0.5556	8.33333
				0.5561	8.33333
				0.5566	8.33333
				0.5571	16.6667
				0.5576	16.6667
				0.5581	25
				0.5586	33.3333
				0.5591	25
				0.5596	25
				0.5601	33.3333
				0.5606	33.3333
				0.5611	33.3333
				0.5616	33.3333
				0.5621	33.3333
				0.5626	33.3333
				0.5631	25
				0.5636	25
				0.5641	16.6667
				0.5646	8.33333
				0.5651	8.33333
				0.5656	16.6667
				0.5661	8.33333
				0.5666	8.33333
				0.5671	8.33333
				0.5676	16.6667
				0.5681	16.6667
				0.5686	25
				0.5691	25
				0.5696	25
				0.5701	33.3333
				0.5706	33.3333
				0.5711	33.3333
				0.5716	25
				0.5721	25
				0.5726	33.3333
				0.5731	33.3333
				0.5736	25
				0.5741	25
				0.5746	16.6667
				0.5751	25
				0.5756	25
				0.5761	25
				0.5766	25
				0.5771	33.3333
				0.5776	33.3333
				0.5781	33.3333
				0.5786	25
				0.5791	25
				0.5796	25
				0.5801	25
				0.5806	25
				0.5811	16.6667
				0.5816	16.6667
				0.5821	8.33333
				0.5826	8.33333
				0.5831	0
				0.5836	0
				0.5841	0
				0.5846	8.33333
				0.5851	16.6667
				0.5856	16.6667
				0.5861	16.6667
				0.5866	16.6667
				0.5871	16.6667
				0.5876	16.6667
				0.5881	16.6667
				0.5886	16.6667
				0.5891	16.6667
				0.5896	16.6667
				0.5901	25
				0.5906	16.6667
				0.5911	8.33333
				0.5916	8.33333
				0.5921	8.33333
				0.5926	8.33333
				0.5931	8.33333
				0.5936	8.33333
				0.5941	8.33333
				0.5946	8.33333
				0.5951	8.33333
				0.5956	8.33333
				0.5961	0
				0.5966	0
				0.5971	0
				0.5976	0
				0.5981	0
				0.5986	0
				0.5991	0
				0.5996	0
				0.6001	0
				0.6006	0
				0.6011	0
				0.6016	0
				0.6021	0
				0.6026	0
				0.6031	0
				0.6036	0
				0.6041	0
				0.6046	0
				0.6051	0
				0.6056	0
				0.6061	8.33333
				0.6066	8.33333
				0.6071	8.33333
				0.6076	8.33333
				0.6081	8.33333
				0.6086	8.33333
				0.6091	8.33333
				0.6096	16.6667
				0.6101	25
				0.6106	25
				0.6111	25
				0.6116	25
				0.6121	16.6667
				0.6126	16.6667
				0.6131	16.6667
				0.6136	16.6667
				0.6141	16.6667
				0.6146	16.6667
				0.6151	16.6667
				0.6156	8.33333
				0.6161	0
				0.6166	8.33333
				0.6171	8.33333
				0.6176	8.33333
				0.6181	8.33333
				0.6186	16.6667
				0.6191	16.6667
				0.6196	16.6667
				0.6201	16.6667
				0.6206	16.6667
				0.6211	16.6667
				0.6216	16.6667
				0.6221	16.6667
				0.6226	16.6667
				0.6231	16.6667
				0.6236	16.6667
				0.6241	16.6667
				0.6246	8.33333
				0.6251	8.33333
				0.6256	16.6667
				0.6261	16.6667
				0.6266	25
				0.6271	33.3333
				0.6276	33.3333
				0.6281	33.3333
				0.6286	25
				0.6291	25
				0.6296	25
				0.6301	33.3333
				0.6306	41.6667
				0.6311	50
				0.6316	41.6667
				0.6321	41.6667
				0.6326	41.6667
				0.6331	33.3333
				0.6336	50
				0.6341	50
				0.6346	50
				0.6351	66.6667
				0.6356	75
				0.6361	66.6667
				0.6366	58.3333
				0.6371	58.3333
				0.6376	58.3333
				0.6381	66.6667
				0.6386	58.3333
				0.6391	58.3333
				0.6396	41.6667
				0.6401	50
				0.6406	58.3333
				0.6411	41.6667
				0.6416	33.3333
				0.6421	41.6667
				0.6426	41.6667
				0.6431	41.6667
				0.6436	41.6667
				0.6441	33.3333
				0.6446	33.3333
				0.6451	33.3333
				0.6456	41.6667
				0.6461	33.3333
				0.6466	25
				0.6471	25
				0.6476	33.3333
				0.6481	25
				0.6486	33.3333
				0.6491	25
				0.6496	25
				0.6501	33.3333
				0.6506	41.6667
				0.6511	41.6667
				0.6516	33.3333
				0.6521	41.6667
				0.6526	41.6667
				0.6531	41.6667
				0.6536	33.3333
				0.6541	33.3333
				0.6546	33.3333
				0.6551	33.3333
				0.6556	33.3333
				0.6561	25
				0.6566	16.6667
				0.6571	16.6667
				0.6576	25
				0.6581	16.6667
				0.6586	16.6667
				0.6591	16.6667
				0.6596	16.6667
				0.6601	16.6667
				0.6606	16.6667
				0.6611	16.6667
				0.6616	16.6667
				0.6621	25
				0.6626	25
				0.6631	25
				0.6636	16.6667
				0.6641	16.6667
				0.6646	25
				0.6651	25
				0.6656	25
				0.6661	25
				0.6666	16.6667
				0.6671	33.3333
				0.6676	33.3333
				0.6681	25
				0.6686	25
				0.6691	25
				0.6696	25
				0.6701	33.3333
				0.6706	25
				0.6711	25
				0.6716	33.3333
				0.6721	41.6667
				0.6726	50
				0.6731	33.3333
				0.6736	33.3333
				0.6741	33.3333
				0.6746	33.3333
				0.6751	33.3333
				0.6756	41.6667
				0.6761	33.3333
				0.6766	33.3333
				0.6771	33.3333
				0.6776	25
				0.6781	16.6667
				0.6786	8.33333
				0.6791	8.33333
				0.6796	16.6667
				0.6801	16.6667
				0.6806	16.6667
				0.6811	16.6667
				0.6816	8.33333
				0.6821	8.33333
				0.6826	8.33333
				0.6831	8.33333
				0.6836	8.33333
				0.6841	25
				0.6846	25
				0.6851	25
				0.6856	16.6667
				0.6861	16.6667
				0.6866	16.6667
				0.6871	16.6667
				0.6876	16.6667
				0.6881	25
				0.6886	25
				0.6891	25
				0.6896	33.3333
				0.6901	16.6667
				0.6906	16.6667
				0.6911	16.6667
				0.6916	16.6667
				0.6921	16.6667
				0.6926	16.6667
				0.6931	16.6667
				0.6936	16.6667
				0.6941	8.33333
				0.6946	8.33333
				0.6951	8.33333
				0.6956	0
				0.6961	8.33333
				0.6966	8.33333
				0.6971	8.33333
				0.6976	8.33333
				0.6981	8.33333
				0.6986	16.6667
				0.6991	16.6667
				0.6996	25
				0.7001	25
				0.7006	25
				0.7011	25
				0.7016	25
				0.7021	16.6667
				0.7026	16.6667
				0.7031	16.6667
				0.7036	16.6667
				0.7041	33.3333
				0.7046	25
				0.7051	25
				0.7056	16.6667
				0.7061	16.6667
				0.7066	16.6667
				0.7071	25
				0.7076	33.3333
				0.7081	33.3333
				0.7086	41.6667
				0.7091	41.6667
				0.7096	41.6667
				0.7101	25
				0.7106	25
				0.7111	33.3333
				0.7116	33.3333
				0.7121	33.3333
				0.7126	41.6667
				0.7131	41.6667
				0.7136	33.3333
				0.7141	33.3333
				0.7146	25
				0.7151	25
				0.7156	25
				0.7161	25
				0.7166	25
				0.7171	16.6667
				0.7176	16.6667
				0.7181	16.6667
				0.7186	8.33333
				0.7191	8.33333
				0.7196	8.33333
				0.7201	8.33333
				0.7206	8.33333
				0.7211	8.33333
				0.7216	8.33333
				0.7221	8.33333
				0.7226	8.33333
				0.7231	8.33333
				0.7236	8.33333
				0.7241	8.33333
				0.7246	8.33333
				0.7251	0
				0.7256	0
				0.7261	0
				0.7266	0
				0.7271	16.6667
				0.7276	16.6667
				0.7281	25
				0.7286	33.3333
				0.7291	33.3333
				0.7296	50
				0.7301	66.6667
				0.7306	100
				0.7311	116.667
				0.7316	125
				0.7321	125
				0.7326	125
				0.7331	108.333
				0.7336	116.667
				0.7341	108.333
				0.7346	100
				0.7351	100
				0.7356	91.6667
				0.7361	75
				0.7366	50
				0.7371	33.3333
				0.7376	25
				0.7381	25
				0.7386	25
				0.7391	25
				0.7396	16.6667
				0.7401	16.6667
				0.7406	16.6667
				0.7411	16.6667
				0.7416	8.33333
				0.7421	8.33333
				0.7426	0
				0.7431	0
				0.7436	0
				0.7441	0
				0.7446	0
				0.7451	0
				0.7456	0
				0.7461	8.33333
				0.7466	8.33333
				0.7471	8.33333
				0.7476	8.33333
				0.7481	8.33333
				0.7486	16.6667
				0.7491	16.6667
				0.7496	33.3333
				0.7501	41.6667
				0.7506	41.6667
				0.7511	41.6667
				0.7516	41.6667
				0.7521	33.3333
				0.7526	33.3333
				0.7531	33.3333
				0.7536	33.3333
				0.7541	33.3333
				0.7546	25
				0.7551	25
				0.7556	8.33333
				0.7561	0
				0.7566	0
				0.7571	0
				0.7576	0
				0.7581	8.33333
				0.7586	8.33333
				0.7591	8.33333
				0.7596	8.33333
				0.7601	8.33333
				0.7606	8.33333
				0.7611	16.6667
				0.7616	16.6667
				0.7621	33.3333
				0.7626	33.3333
				0.7631	33.3333
				0.7636	33.3333
				0.7641	33.3333
				0.7646	33.3333
				0.7651	33.3333
				0.7656	33.3333
				0.7661	33.3333
				0.7666	41.6667
				0.7671	41.6667
				0.7676	41.6667
				0.7681	25
				0.7686	25
				0.7691	25
				0.7696	33.3333
				0.7701	25
				0.7706	25
				0.7711	41.6667
				0.7716	41.6667
				0.7721	41.6667
				0.7726	33.3333
				0.7731	25
				0.7736	25
				0.7741	25
				0.7746	25
				0.7751	25
				0.7756	16.6667
				0.7761	16.6667
				0.7766	16.6667
				0.7771	8.33333
				0.7776	8.33333
				0.7781	8.33333
				0.7786	8.33333
				0.7791	16.6667
				0.7796	16.6667
				0.7801	16.6667
				0.7806	16.6667
				0.7811	16.6667
				0.7816	16.6667
				0.7821	16.6667
				0.7826	16.6667
				0.7831	8.33333
				0.7836	8.33333
				0.7841	8.33333
				0.7846	8.33333
				0.7851	0
				0.7856	0
				0.7861	0
				0.7866	0
				0.7871	8.33333
				0.7876	8.33333
				0.7881	16.6667
				0.7886	16.6667
				0.7891	25
				0.7896	25
				0.7901	25
				0.7906	25
				0.7911	25
				0.7916	25
				0.7921	33.3333
				0.7926	33.3333
				0.7931	33.3333
				0.7936	33.3333
				0.7941	33.3333
				0.7946	41.6667
				0.7951	33.3333
				0.7956	33.3333
				0.7961	33.3333
				0.7966	33.3333
				0.7971	33.3333
				0.7976	33.3333
				0.7981	25
				0.7986	25
				0.7991	16.6667
				0.7996	16.6667
				0.8001	8.33333
				0.8006	0
				0.8011	0
				0.8016	0
				0.8021	0
				0.8026	0
				0.8031	0
				0.8036	0
				0.8041	0
				0.8046	0
				0.8051	0
				0.8056	0
				0.8061	0
				0.8066	0
				0.8071	0
				0.8076	0
				0.8081	0
				0.8086	0
				0.8091	0
				0.8096	0
				0.8101	8.33333
				0.8106	8.33333
				0.8111	8.33333
				0.8116	8.33333
				0.8121	8.33333
				0.8126	8.33333
				0.8131	8.33333
				0.8136	16.6667
				0.8141	16.6667
				0.8146	16.6667
				0.8151	16.6667
				0.8156	16.6667
				0.8161	8.33333
				0.8166	8.33333
				0.8171	8.33333
				0.8176	8.33333
				0.8181	8.33333
				0.8186	8.33333
				0.8191	8.33333
				0.8196	0
				0.8201	16.6667
				0.8206	16.6667
				0.8211	16.6667
				0.8216	16.6667
				0.8221	16.6667
				0.8226	25
				0.8231	25
				0.8236	25
				0.8241	25
				0.8246	25
				0.8251	25
				0.8256	25
				0.8261	8.33333
				0.8266	8.33333
				0.8271	8.33333
				0.8276	16.6667
				0.8281	16.6667
				0.8286	8.33333
				0.8291	8.33333
				0.8296	8.33333
				0.8301	8.33333
				0.8306	8.33333
				0.8311	8.33333
				0.8316	8.33333
				0.8321	8.33333
				0.8326	8.33333
				0.8331	8.33333
				0.8336	0
				0.8341	0
				0.8346	0
				0.8351	0
				0.8356	0
				0.8361	0
				0.8366	0
				0.8371	0
				0.8376	0
				0.8381	0
				0.8386	0
				0.8391	0
				0.8396	0
				0.8401	0
				0.8406	0
				0.8411	0
				0.8416	0
				0.8421	0
				0.8426	0
				0.8431	0
				0.8436	0
				0.8441	0
				0.8446	0
				0.8451	0
				0.8456	0
				0.8461	0
				0.8466	8.33333
				0.8471	8.33333
				0.8476	8.33333
				0.8481	8.33333
				0.8486	8.33333
				0.8491	8.33333
				0.8496	8.33333
				0.8501	8.33333
				0.8506	8.33333
				0.8511	16.6667
				0.8516	16.6667
				0.8521	16.6667
				0.8526	8.33333
				0.8531	8.33333
				0.8536	8.33333
				0.8541	8.33333
				0.8546	8.33333
				0.8551	8.33333
				0.8556	8.33333
				0.8561	8.33333
				0.8566	8.33333
				0.8571	0
				0.8576	0
				0.8581	0
				0.8586	0
				0.8591	0
				0.8596	0
				0.8601	0
				0.8606	0
				0.8611	0
				0.8616	8.33333
				0.8621	8.33333
				0.8626	8.33333
				0.8631	8.33333
				0.8636	8.33333
				0.8641	8.33333
				0.8646	16.6667
				0.8651	16.6667
				0.8656	16.6667
				0.8661	16.6667
				0.8666	16.6667
				0.8671	16.6667
				0.8676	8.33333
				0.8681	8.33333
				0.8686	8.33333
				0.8691	8.33333
				0.8696	16.6667
				0.8701	16.6667
				0.8706	8.33333
				0.8711	8.33333
				0.8716	16.6667
				0.8721	16.6667
				0.8726	16.6667
				0.8731	16.6667
				0.8736	16.6667
				0.8741	25
				0.8746	33.3333
				0.8751	33.3333
				0.8756	25
				0.8761	33.3333
				0.8766	41.6667
				0.8771	41.6667
				0.8776	33.3333
				0.8781	33.3333
				0.8786	33.3333
				0.8791	41.6667
				0.8796	50
				0.8801	41.6667
				0.8806	33.3333
				0.8811	33.3333
				0.8816	33.3333
				0.8821	33.3333
				0.8826	33.3333
				0.8831	33.3333
				0.8836	33.3333
				0.8841	41.6667
				0.8846	41.6667
				0.8851	33.3333
				0.8856	33.3333
				0.8861	33.3333
				0.8866	33.3333
				0.8871	33.3333
				0.8876	33.3333
				0.8881	25
				0.8886	25
				0.8891	25
				0.8896	33.3333
				0.8901	25
				0.8906	25
				0.8911	33.3333
				0.8916	25
				0.8921	25
				0.8926	25
				0.8931	25
				0.8936	33.3333
				0.8941	33.3333
				0.8946	33.3333
				0.8951	41.6667
				0.8956	33.3333
				0.8961	33.3333
				0.8966	33.3333
				0.8971	25
				0.8976	25
				0.8981	33.3333
				0.8986	33.3333
				0.8991	33.3333
				0.8996	25
				0.9001	25
				0.9006	16.6667
				0.9011	25
				0.9016	25
				0.9021	25
				0.9026	25
				0.9031	25
				0.9036	25
				0.9041	16.6667
				0.9046	16.6667
				0.9051	16.6667
				0.9056	16.6667
				0.9061	16.6667
				0.9066	16.6667
				0.9071	0
				0.9076	0
				0.9081	0
				0.9086	0
				0.9091	0
				0.9096	0
				0.9101	0
				0.9106	0
				0.9111	0
				0.9116	0
				0.9121	0
				0.9126	0
				0.9131	0
				0.9136	0
				0.9141	0
				0.9146	8.33333
				0.9151	8.33333
				0.9156	8.33333
				0.9161	8.33333
				0.9166	8.33333
				0.9171	8.33333
				0.9176	8.33333
				0.9181	8.33333
				0.9186	8.33333
				0.9191	8.33333
				0.9196	16.6667
				0.9201	16.6667
				0.9206	8.33333
				0.9211	8.33333
				0.9216	8.33333
				0.9221	8.33333
				0.9226	16.6667
				0.9231	16.6667
				0.9236	16.6667
				0.9241	16.6667
				0.9246	33.3333
				0.9251	33.3333
				0.9256	33.3333
				0.9261	33.3333
				0.9266	33.3333
				0.9271	41.6667
				0.9276	41.6667
				0.9281	41.6667
				0.9286	41.6667
				0.9291	41.6667
				0.9296	50
				0.9301	50
				0.9306	33.3333
				0.9311	41.6667
				0.9316	41.6667
				0.9321	41.6667
				0.9326	41.6667
				0.9331	33.3333
				0.9336	41.6667
				0.9341	50
				0.9346	41.6667
				0.9351	50
				0.9356	58.3333
				0.9361	66.6667
				0.9366	66.6667
				0.9371	58.3333
				0.9376	50
				0.9381	50
				0.9386	58.3333
				0.9391	58.3333
				0.9396	50
				0.9401	50
				0.9406	50
				0.9411	41.6667
				0.9416	25
				0.9421	16.6667
				0.9426	16.6667
				0.9431	33.3333
				0.9436	33.3333
				0.9441	41.6667
				0.9446	33.3333
				0.9451	41.6667
				0.9456	41.6667
				0.9461	33.3333
				0.9466	33.3333
				0.9471	33.3333
				0.9476	33.3333
				0.9481	33.3333
				0.9486	33.3333
				0.9491	16.6667
				0.9496	25
				0.9501	16.6667
				0.9506	25
				0.9511	25
				0.9516	33.3333
				0.9521	33.3333
				0.9526	33.3333
				0.9531	33.3333
				0.9536	33.3333
				0.9541	33.3333
				0.9546	33.3333
				0.9551	33.3333
				0.9556	25
				0.9561	25
				0.9566	16.6667
				0.9571	8.33333
				0.9576	0
				0.9581	0
				0.9586	0
				0.9591	0
				0.9596	8.33333
				0.9601	8.33333
				0.9606	8.33333
				0.9611	8.33333
				0.9616	8.33333
				0.9621	8.33333
				0.9626	8.33333
				0.9631	8.33333
				0.9636	8.33333
				0.9641	16.6667
				0.9646	16.6667
				0.9651	16.6667
				0.9656	8.33333
				0.9661	16.6667
				0.9666	16.6667
				0.9671	16.6667
				0.9676	16.6667
				0.9681	16.6667
				0.9686	16.6667
				0.9691	16.6667
				0.9696	16.6667
				0.9701	8.33333
				0.9706	8.33333
				0.9711	8.33333
				0.9716	8.33333
				0.9721	0
				0.9726	0
				0.9731	0
				0.9736	0
				0.9741	0
				0.9746	0
				0.9751	0
				0.9756	0
				0.9761	0
				0.9766	0
				0.9771	0
				0.9776	0
				0.9781	0
				0.9786	0
				0.9791	0
				0.9796	16.6667
				0.9801	16.6667
				0.9806	16.6667
				0.9811	16.6667
				0.9816	16.6667
				0.9821	16.6667
				0.9826	16.6667
				0.9831	25
				0.9836	25
				0.9841	25
				0.9846	33.3333
				0.9851	33.3333
				0.9856	16.6667
				0.9861	16.6667
				0.9866	16.6667
				0.9871	16.6667
				0.9876	16.6667
				0.9881	16.6667
				0.9886	16.6667
				0.9891	8.33333
				0.9896	8.33333
				0.9901	16.6667
				0.9906	8.33333
				0.9911	8.33333
				0.9916	8.33333
				0.9921	8.33333
				0.9926	8.33333
				0.9931	8.33333
				0.9936	8.33333
				0.9941	8.33333
				0.9946	8.33333
				0.9951	8.33333
				0.9956	8.33333
				0.9961	0
				0.9966	0
				0.9971	0
				0.9976	0
				0.9981	0
				0.9986	0
[truncated: 830 more rows]

## Sheet: Sheet8
On	Baseline Firing Rate	Beat	Beat	All Chirp Phases	All Chirp Phases
Superficial	8.5	Time	Firing Rate (Hz)	Time	Firing Rate (Hz)
		0.0001	20.8333	0.0001	16.6667
		0.0006	18.75	0.0006	16.6667
		0.0011	15.625	0.0011	16.6667
		0.0016	18.75	0.0016	16.6667
		0.0021	20.8333	0.0021	8.33333
		0.0026	19.7917	0.0026	16.6667
		0.0031	21.875	0.0031	16.6667
		0.0036	22.9167	0.0036	16.6667
		0.0041	25	0.0041	16.6667
		0.0046	22.9167	0.0046	25
		0.0051	23.9583	0.0051	33.3333
		0.0056	20.8333	0.0056	41.6667
		0.0061	20.8333	0.0061	41.6667
		0.0066	19.7917	0.0066	41.6667
		0.0071	21.875	0.0071	41.6667
		0.0076	19.7917	0.0076	41.6667
		0.0081	18.75	0.0081	41.6667
		0.0086	18.75	0.0086	33.3333
		0.0091	17.7083	0.0091	25
		0.0096	19.7917	0.0096	25
		0.0101	20.8333	0.0101	25
		0.0106	21.875	0.0106	16.6667
		0.0111	20.8333	0.0111	8.33333
		0.0116	20.8333	0.0116	0
		0.0121	17.7083	0.0121	8.33333
		0.0126	18.75	0.0126	8.33333
		0.0131	17.7083	0.0131	8.33333
		0.0136	17.7083	0.0136	8.33333
		0.0141	16.6667	0.0141	8.33333
		0.0146	17.7083	0.0146	8.33333
		0.0151	17.7083	0.0151	16.6667
		0.0156	15.625	0.0156	16.6667
		0.0161	13.5417	0.0161	16.6667
		0.0166	11.4583	0.0166	25
		0.0171	12.5	0.0171	25
		0.0176	13.5417	0.0176	25
		0.0181	13.5417	0.0181	16.6667
		0.0186	12.5	0.0186	16.6667
		0.0191	14.5833	0.0191	16.6667
		0.0196	15.625	0.0196	16.6667
		0.0201	17.7083	0.0201	16.6667
		0.0206	18.75	0.0206	25
		0.0211	18.75	0.0211	16.6667
		0.0216	19.7917	0.0216	16.6667
		0.0221	17.7083	0.0221	16.6667
		0.0226	20.8333	0.0226	8.33333
		0.0231	19.7917	0.0231	8.33333
		0.0236	20.8333	0.0236	16.6667
		0.0241	22.9167	0.0241	16.6667
		0.0246	26.0417	0.0246	16.6667
		0.0251	26.0417	0.0251	16.6667
		0.0256	23.9583	0.0256	16.6667
		0.0261	20.8333	0.0261	16.6667
		0.0266	20.8333	0.0266	16.6667
		0.0271	20.8333	0.0271	16.6667
		0.0276	18.75	0.0276	16.6667
		0.0281	21.875	0.0281	16.6667
		0.0286	19.7917	0.0286	16.6667
		0.0291	21.875	0.0291	16.6667
		0.0296	18.75	0.0296	8.33333
		0.0301	17.7083	0.0301	8.33333
		0.0306	18.75	0.0306	8.33333
		0.0311	18.75	0.0311	8.33333
		0.0316	20.8333	0.0316	8.33333
		0.0321	21.875	0.0321	25
		0.0326	21.875	0.0326	16.6667
		0.0331	22.9167	0.0331	16.6667
		0.0336	25	0.0336	16.6667
		0.0341	22.9167	0.0341	16.6667
		0.0346	23.9583	0.0346	16.6667
		0.0351	23.9583	0.0351	16.6667
		0.0356	26.0417	0.0356	16.6667
		0.0361	27.0833	0.0361	25
		0.0366	26.0417	0.0366	25
		0.0371	25	0.0371	25
		0.0376	26.0417	0.0376	25
		0.0381	29.1667	0.0381	8.33333
		0.0386	29.1667	0.0386	8.33333
		0.0391	27.0833	0.0391	8.33333
		0.0396	27.0833	0.0396	8.33333
		0.0401	26.0417	0.0401	8.33333
		0.0406	25	0.0406	8.33333
		0.0411	23.9583	0.0411	8.33333
		0.0416	21.875	0.0416	8.33333
		0.0421	19.7917	0.0421	0
		0.0426	16.6667	0.0426	0
		0.0431	15.625	0.0431	0
		0.0436	13.5417	0.0436	0
		0.0441	10.4167	0.0441	0
		0.0446	8.33333	0.0446	0
		0.0451	9.375	0.0451	0
		0.0456	8.33333	0.0456	0
		0.0461	10.4167	0.0461	0
		0.0466	12.5	0.0466	0
		0.0471	11.4583	0.0471	0
		0.0476	11.4583	0.0476	0
		0.0481	14.5833	0.0481	0
		0.0486	14.5833	0.0486	0
		0.0491	15.625	0.0491	0
		0.0496	15.625	0.0496	0
		0.0501	17.7083	0.0501	0
		0.0506	19.7917	0.0506	0
		0.0511	19.7917	0.0511	0
		0.0516	19.7917	0.0516	0
		0.0521	18.75	0.0521	0
		0.0526	15.625	0.0526	0
		0.0531	16.6667	0.0531	0
		0.0536	17.7083	0.0536	0
		0.0541	16.6667	0.0541	0
		0.0546	17.7083	0.0546	0
		0.0551	16.6667	0.0551	0
		0.0556	16.6667	0.0556	0
		0.0561	16.6667	0.0561	0
		0.0566	13.5417	0.0566	0
		0.0571	12.5	0.0571	0
		0.0576	12.5	0.0576	0
		0.0581	12.5	0.0581	0
		0.0586	12.5	0.0586	0
		0.0591	12.5	0.0591	0
		0.0596	13.5417	0.0596	0
		0.0601	12.5	0.0601	0
		0.0606	12.5	0.0606	0
		0.0611	13.5417	0.0611	0
		0.0616	14.5833	0.0616	0
		0.0621	12.5	0.0621	0
		0.0626	12.5	0.0626	0
		0.0631	14.5833	0.0631	0
		0.0636	15.625	0.0636	0
		0.0641	15.625	0.0641	0
		0.0646	16.6667	0.0646	0
		0.0651	18.75	0.0651	0
		0.0656	18.75	0.0656	0
		0.0661	18.75	0.0661	0
		0.0666	18.75	0.0666	0
		0.0671	17.7083	0.0671	0
		0.0676	15.625	0.0676	0
		0.0681	17.7083	0.0681	0
		0.0686	17.7083	0.0686	0
		0.0691	16.6667	0.0691	0
		0.0696	15.625	0.0696	0
		0.0701	15.625	0.0701	0
		0.0706	15.625	0.0706	0
		0.0711	14.5833	0.0711	0
		0.0716	14.5833	0.0716	0
		0.0721	15.625	0.0721	0
		0.0726	16.6667	0.0726	0
		0.0731	15.625	0.0731	0
		0.0736	18.75	0.0736	0
		0.0741	17.7083	0.0741	0
		0.0746	20.8333	0.0746	0
		0.0751	19.7917	0.0751	0
		0.0756	19.7917	0.0756	0
		0.0761	18.75	0.0761	0
		0.0766	17.7083	0.0766	0
		0.0771	15.625	0.0771	0
		0.0776	14.5833	0.0776	0
		0.0781	13.5417	0.0781	0
		0.0786	12.5	0.0786	0
		0.0791	12.5	0.0791	0
		0.0796	11.4583	0.0796	0
		0.0801	9.375	0.0801	0
		0.0806	6.25	0.0806	0
		0.0811	7.29167	0.0811	0
		0.0816	7.29167	0.0816	0
		0.0821	8.33333	0.0821	0
		0.0826	9.375	0.0826	0
		0.0831	11.4583	0.0831	0
		0.0836	10.4167	0.0836	0
		0.0841	10.4167	0.0841	0
		0.0846	10.4167	0.0846	0
		0.0851	10.4167	0.0851	0
		0.0856	9.375	0.0856	0
		0.0861	12.5	0.0861	0
		0.0866	13.5417	0.0866	0
		0.0871	14.5833	0.0871	0
		0.0876	15.625	0.0876	0
		0.0881	16.6667	0.0881	0
		0.0886	17.7083	0.0886	0
		0.0891	15.625	0.0891	0
		0.0896	18.75	0.0896	0
		0.0901	17.7083	0.0901	0
		0.0906	16.6667	0.0906	0
		0.0911	18.75	0.0911	0
		0.0916	19.7917	0.0916	0
		0.0921	21.875	0.0921	0
		0.0926	20.8333	0.0926	0
		0.0931	18.75	0.0931	0
		0.0936	18.75	0.0936	0
		0.0941	17.7083	0.0941	0
		0.0946	18.75	0.0946	0
		0.0951	23.9583	0.0951	0
		0.0956	21.875	0.0956	0
		0.0961	21.875	0.0961	0
		0.0966	23.9583	0.0966	0
		0.0971	21.875	0.0971	0
		0.0976	20.8333	0.0976	0
		0.0981	15.625	0.0981	0
		0.0986	16.6667	0.0986	0
		0.0991	16.6667	0.0991	0
		0.0996	15.625	0.0996	0
		0.1001	15.625	0.1001	0
		0.1006	15.625	0.1006	0
		0.1011	11.4583	0.1011	0
		0.1016	11.4583	0.1016	0
		0.1021	13.5417	0.1021	0
		0.1026	11.4583	0.1026	0
		0.1031	13.5417	0.1031	0
		0.1036	15.625	0.1036	0
		0.1041	15.625	0.1041	8.33333
		0.1046	15.625	0.1046	8.33333
		0.1051	16.6667	0.1051	8.33333
		0.1056	15.625	0.1056	8.33333
		0.1061	14.5833	0.1061	8.33333
		0.1066	13.5417	0.1066	8.33333
		0.1071	14.5833	0.1071	8.33333
		0.1076	13.5417	0.1076	8.33333
		0.1081	11.4583	0.1081	8.33333
		0.1086	12.5	0.1086	8.33333
		0.1091	11.4583	0.1091	16.6667
		0.1096	8.33333	0.1096	16.6667
		0.1101	9.375	0.1101	8.33333
		0.1106	10.4167	0.1106	8.33333
		0.1111	9.375	0.1111	8.33333
		0.1116	11.4583	0.1116	8.33333
		0.1121	11.4583	0.1121	8.33333
		0.1126	10.4167	0.1126	8.33333
		0.1131	10.4167	0.1131	8.33333
		0.1136	11.4583	0.1136	8.33333
		0.1141	11.4583	0.1141	16.6667
		0.1146	10.4167	0.1146	16.6667
		0.1151	10.4167	0.1151	8.33333
		0.1156	10.4167	0.1156	8.33333
		0.1161	9.375	0.1161	8.33333
		0.1166	7.29167	0.1166	16.6667
		0.1171	9.375	0.1171	16.6667
		0.1176	9.375	0.1176	16.6667
		0.1181	10.4167	0.1181	16.6667
		0.1186	9.375	0.1186	16.6667
		0.1191	8.33333	0.1191	16.6667
		0.1196	8.33333	0.1196	16.6667
		0.1201	9.375	0.1201	8.33333
		0.1206	10.4167	0.1206	8.33333
		0.1211	9.375	0.1211	8.33333
		0.1216	11.4583	0.1216	8.33333
		0.1221	11.4583	0.1221	8.33333
		0.1226	11.4583	0.1226	0
		0.1231	10.4167	0.1231	0
		0.1236	8.33333	0.1236	0
		0.1241	9.375	0.1241	0
		0.1246	9.375	0.1246	0
		0.1251	8.33333	0.1251	0
		0.1256	7.29167	0.1256	8.33333
		0.1261	7.29167	0.1261	8.33333
		0.1266	6.25	0.1266	8.33333
		0.1271	6.25	0.1271	8.33333
		0.1276	4.16667	0.1276	8.33333
		0.1281	4.16667	0.1281	8.33333
		0.1286	6.25	0.1286	8.33333
		0.1291	7.29167	0.1291	16.6667
		0.1296	7.29167	0.1296	16.6667
		0.1301	5.20833	0.1301	25
		0.1306	5.20833	0.1306	33.3333
		0.1311	6.25	0.1311	41.6667
		0.1316	6.25	0.1316	33.3333
		0.1321	6.25	0.1321	33.3333
		0.1326	6.25	0.1326	33.3333
		0.1331	8.33333	0.1331	41.6667
		0.1336	8.33333	0.1336	41.6667
		0.1341	9.375	0.1341	41.6667
		0.1346	8.33333	0.1346	41.6667
		0.1351	6.25	0.1351	33.3333
		0.1356	7.29167	0.1356	33.3333
		0.1361	7.29167	0.1361	25
		0.1366	7.29167	0.1366	25
		0.1371	6.25	0.1371	16.6667
		0.1376	6.25	0.1376	16.6667
		0.1381	6.25	0.1381	16.6667
		0.1386	6.25	0.1386	16.6667
		0.1391	5.20833	0.1391	8.33333
		0.1396	5.20833	0.1396	8.33333
		0.1401	4.16667	0.1401	8.33333
		0.1406	3.125	0.1406	8.33333
		0.1411	3.125	0.1411	8.33333
		0.1416	4.16667	0.1416	8.33333
		0.1421	5.20833	0.1421	8.33333
		0.1426	5.20833	0.1426	0
		0.1431	6.25	0.1431	0
		0.1436	6.25	0.1436	0
		0.1441	5.20833	0.1441	0
		0.1446	5.20833	0.1446	0
		0.1451	4.16667	0.1451	8.33333
		0.1456	6.25	0.1456	8.33333
		0.1461	7.29167	0.1461	8.33333
		0.1466	7.29167	0.1466	8.33333
		0.1471	7.29167	0.1471	8.33333
		0.1476	5.20833	0.1476	8.33333
		0.1481	5.20833	0.1481	8.33333
		0.1486	5.20833	0.1486	8.33333
		0.1491	4.16667	0.1491	8.33333
		0.1496	4.16667	0.1496	8.33333
		0.1501	4.16667	0.1501	8.33333
		0.1506	7.29167	0.1506	8.33333
		0.1511	7.29167	0.1511	0
		0.1516	5.20833	0.1516	0
		0.1521	4.16667	0.1521	0
		0.1526	4.16667	0.1526	0
		0.1531	4.16667	0.1531	0
		0.1536	8.33333	0.1536	0
		0.1541	8.33333	0.1541	8.33333
		0.1546	10.4167	0.1546	8.33333
		0.1551	10.4167	0.1551	8.33333
		0.1556	10.4167	0.1556	8.33333
		0.1561	10.4167	0.1561	8.33333
		0.1566	8.33333	0.1566	8.33333
		0.1571	8.33333	0.1571	8.33333
		0.1576	8.33333	0.1576	8.33333
		0.1581	10.4167	0.1581	8.33333
		0.1586	10.4167	0.1586	8.33333
		0.1591	10.4167	0.1591	8.33333
		0.1596	6.25	0.1596	8.33333
		0.1601	9.375	0.1601	0
		0.1606	8.33333	0.1606	0
		0.1611	8.33333	0.1611	0
		0.1616	8.33333	0.1616	8.33333
		0.1621	8.33333	0.1621	8.33333
		0.1626	7.29167	0.1626	16.6667
		0.1631	7.29167	0.1631	16.6667
		0.1636	7.29167	0.1636	16.6667
		0.1641	5.20833	0.1641	16.6667
		0.1646	5.20833	0.1646	16.6667
		0.1651	7.29167	0.1651	16.6667
		0.1656	7.29167	0.1656	16.6667
		0.1661	3.125	0.1661	16.6667
		0.1666	4.16667	0.1666	16.6667
		0.1671	5.20833	0.1671	16.6667
		0.1676	5.20833	0.1676	8.33333
		0.1681	7.29167	0.1681	8.33333
		0.1686	9.375	0.1686	0
		0.1691	9.375	0.1691	0
		0.1696	9.375	0.1696	0
		0.1701	9.375	0.1701	0
		0.1706	11.4583	0.1706	0
		0.1711	9.375	0.1711	0
		0.1716	10.4167	0.1716	0
		0.1721	11.4583	0.1721	0
		0.1726	9.375	0.1726	0
		0.1731	8.33333	0.1731	0
		0.1736	8.33333	0.1736	0
		0.1741	7.29167	0.1741	0
		0.1746	5.20833	0.1746	0
		0.1751	7.29167	0.1751	0
		0.1756	10.4167	0.1756	0
		0.1761	11.4583	0.1761	0
		0.1766	11.4583	0.1766	0
		0.1771	16.6667	0.1771	0
		0.1776	18.75	0.1776	0
		0.1781	18.75	0.1781	0
		0.1786	19.7917	0.1786	0
		0.1791	20.8333	0.1791	0
		0.1796	20.8333	0.1796	0
		0.1801	20.8333	0.1801	0
		0.1806	22.9167	0.1806	0
		0.1811	20.8333	0.1811	0
		0.1816	20.8333	0.1816	0
		0.1821	21.875	0.1821	0
		0.1826	19.7917	0.1826	0
		0.1831	14.5833	0.1831	0
		0.1836	11.4583	0.1836	0
		0.1841	10.4167	0.1841	0
		0.1846	10.4167	0.1846	0
		0.1851	11.4583	0.1851	0
		0.1856	13.5417	0.1856	0
		0.1861	14.5833	0.1861	0
		0.1866	13.5417	0.1866	8.33333
		0.1871	15.625	0.1871	8.33333
		0.1876	16.6667	0.1876	8.33333
		0.1881	14.5833	0.1881	8.33333
		0.1886	15.625	0.1886	8.33333
		0.1891	16.6667	0.1891	16.6667
		0.1896	17.7083	0.1896	16.6667
		0.1901	17.7083	0.1901	16.6667
		0.1906	17.7083	0.1906	16.6667
		0.1911	17.7083	0.1911	16.6667
		0.1916	15.625	0.1916	16.6667
		0.1921	14.5833	0.1921	25
		0.1926	13.5417	0.1926	16.6667
		0.1931	12.5	0.1931	16.6667
		0.1936	10.4167	0.1936	16.6667
		0.1941	13.5417	0.1941	16.6667
		0.1946	15.625	0.1946	16.6667
		0.1951	17.7083	0.1951	8.33333
		0.1956	16.6667	0.1956	8.33333
		0.1961	17.7083	0.1961	8.33333
		0.1966	18.75	0.1966	8.33333
		0.1971	16.6667	0.1971	8.33333
		0.1976	16.6667	0.1976	8.33333
		0.1981	16.6667	0.1981	0
		0.1986	19.7917	0.1986	0
		0.1991	18.75	0.1991	0
		0.1996	20.8333	0.1996	8.33333
				0.2001	16.6667
				0.2006	16.6667
				0.2011	16.6667
				0.2016	16.6667
				0.2021	16.6667
				0.2026	16.6667
				0.2031	25
				0.2036	25
				0.2041	25
				0.2046	25
				0.2051	33.3333
				0.2056	25
				0.2061	16.6667
				0.2066	16.6667
				0.2071	16.6667
				0.2076	16.6667
				0.2081	25
				0.2086	25
				0.2091	16.6667
				0.2096	16.6667
				0.2101	16.6667
				0.2106	16.6667
				0.2111	8.33333
				0.2116	8.33333
				0.2121	8.33333
				0.2126	16.6667
				0.2131	16.6667
				0.2136	16.6667
				0.2141	8.33333
				0.2146	8.33333
				0.2151	16.6667
				0.2156	16.6667
				0.2161	16.6667
				0.2166	16.6667
				0.2171	16.6667
				0.2176	16.6667
				0.2181	16.6667
				0.2186	16.6667
				0.2191	16.6667
				0.2196	16.6667
				0.2201	16.6667
				0.2206	16.6667
				0.2211	8.33333
				0.2216	8.33333
				0.2221	16.6667
				0.2226	16.6667
				0.2231	16.6667
				0.2236	16.6667
				0.2241	16.6667
				0.2246	8.33333
				0.2251	8.33333
				0.2256	8.33333
				0.2261	16.6667
				0.2266	16.6667
				0.2271	16.6667
				0.2276	16.6667
				0.2281	8.33333
				0.2286	8.33333
				0.2291	8.33333
				0.2296	8.33333
				0.2301	8.33333
				0.2306	8.33333
				0.2311	8.33333
				0.2316	8.33333
				0.2321	0
				0.2326	8.33333
				0.2331	8.33333
				0.2336	8.33333
				0.2341	8.33333
				0.2346	16.6667
				0.2351	16.6667
				0.2356	16.6667
				0.2361	16.6667
				0.2366	16.6667
				0.2371	16.6667
				0.2376	16.6667
				0.2381	25
				0.2386	16.6667
				0.2391	16.6667
				0.2396	16.6667
				0.2401	16.6667
				0.2406	8.33333
				0.2411	8.33333
				0.2416	8.33333
				0.2421	8.33333
				0.2426	8.33333
				0.2431	8.33333
				0.2436	8.33333
				0.2441	0
				0.2446	0
				0.2451	0
				0.2456	0
				0.2461	0
				0.2466	0
				0.2471	0
				0.2476	8.33333
				0.2481	16.6667
				0.2486	16.6667
				0.2491	16.6667
				0.2496	16.6667
				0.2501	16.6667
				0.2506	25
				0.2511	25
				0.2516	25
				0.2521	25
				0.2526	25
				0.2531	25
				0.2536	16.6667
				0.2541	8.33333
				0.2546	8.33333
				0.2551	8.33333
				0.2556	8.33333
				0.2561	16.6667
				0.2566	8.33333
				0.2571	8.33333
				0.2576	8.33333
				0.2581	8.33333
				0.2586	8.33333
				0.2591	8.33333
				0.2596	8.33333
				0.2601	8.33333
				0.2606	25
				0.2611	25
				0.2616	25
				0.2621	16.6667
				0.2626	16.6667
				0.2631	16.6667
				0.2636	16.6667
				0.2641	16.6667
				0.2646	16.6667
				0.2651	16.6667
				0.2656	16.6667
				0.2661	16.6667
				0.2666	8.33333
				0.2671	8.33333
				0.2676	8.33333
				0.2681	8.33333
				0.2686	8.33333
				0.2691	8.33333
				0.2696	8.33333
				0.2701	8.33333
				0.2706	8.33333
				0.2711	8.33333
				0.2716	8.33333
				0.2721	8.33333
				0.2726	0
				0.2731	0
				0.2736	8.33333
				0.2741	16.6667
				0.2746	16.6667
				0.2751	16.6667
				0.2756	16.6667
				0.2761	16.6667
				0.2766	16.6667
				0.2771	25
				0.2776	25
				0.2781	25
				0.2786	25
				0.2791	25
				0.2796	16.6667
				0.2801	16.6667
				0.2806	16.6667
				0.2811	16.6667
				0.2816	16.6667
				0.2821	16.6667
				0.2826	16.6667
				0.2831	8.33333
				0.2836	8.33333
				0.2841	8.33333
				0.2846	8.33333
				0.2851	8.33333
				0.2856	8.33333
				0.2861	0
				0.2866	0
				0.2871	0
				0.2876	0
				0.2881	8.33333
				0.2886	8.33333
				0.2891	8.33333
				0.2896	16.6667
				0.2901	16.6667
				0.2906	16.6667
				0.2911	16.6667
				0.2916	16.6667
				0.2921	16.6667
				0.2926	16.6667
				0.2931	16.6667
				0.2936	25
				0.2941	16.6667
				0.2946	16.6667
				0.2951	25
				0.2956	25
				0.2961	25
				0.2966	25
				0.2971	25
				0.2976	25
				0.2981	25
				0.2986	25
				0.2991	25
				0.2996	25
				0.3001	25
				0.3006	33.3333
				0.3011	25
				0.3016	16.6667
				0.3021	16.6667
				0.3026	16.6667
				0.3031	25
				0.3036	25
				0.3041	25
				0.3046	25
				0.3051	25
				0.3056	16.6667
				0.3061	25
				0.3066	16.6667
				0.3071	16.6667
				0.3076	16.6667
				0.3081	16.6667
				0.3086	33.3333
				0.3091	25
				0.3096	33.3333
				0.3101	33.3333
				0.3106	33.3333
				0.3111	41.6667
				0.3116	41.6667
				0.3121	33.3333
				0.3126	33.3333
				0.3131	33.3333
				0.3136	33.3333
				0.3141	33.3333
				0.3146	16.6667
				0.3151	16.6667
				0.3156	8.33333
				0.3161	8.33333
				0.3166	16.6667
				0.3171	8.33333
				0.3176	8.33333
				0.3181	8.33333
				0.3186	16.6667
				0.3191	16.6667
				0.3196	16.6667
				0.3201	16.6667
				0.3206	16.6667
				0.3211	16.6667
				0.3216	16.6667
				0.3221	25
				0.3226	16.6667
				0.3231	25
				0.3236	25
				0.3241	25
				0.3246	16.6667
				0.3251	16.6667
				0.3256	25
				0.3261	25
				0.3266	25
				0.3271	33.3333
				0.3276	33.3333
				0.3281	25
				0.3286	25
				0.3291	16.6667
				0.3296	25
				0.3301	33.3333
				0.3306	33.3333
				0.3311	33.3333
				0.3316	25
				0.3321	33.3333
				0.3326	33.3333
				0.3331	25
				0.3336	25
				0.3341	25
				0.3346	25
				0.3351	33.3333
				0.3356	33.3333
				0.3361	25
				0.3366	25
				0.3371	25
				0.3376	25
				0.3381	25
				0.3386	25
				0.3391	25
				0.3396	25
				0.3401	33.3333
				0.3406	33.3333
				0.3411	25
				0.3416	16.6667
				0.3421	16.6667
				0.3426	16.6667
				0.3431	16.6667
				0.3436	16.6667
				0.3441	8.33333
				0.3446	8.33333
				0.3451	8.33333
				0.3456	8.33333
				0.3461	0
				0.3466	8.33333
				0.3471	8.33333
				0.3476	8.33333
				0.3481	8.33333
				0.3486	8.33333
				0.3491	8.33333
				0.3496	8.33333
				0.3501	8.33333
				0.3506	8.33333
				0.3511	8.33333
				0.3516	8.33333
				0.3521	8.33333
				0.3526	0
				0.3531	0
				0.3536	0
				0.3541	0
				0.3546	0
				0.3551	0
				0.3556	0
				0.3561	0
				0.3566	0
				0.3571	0
				0.3576	8.33333
				0.3581	8.33333
				0.3586	8.33333
				0.3591	25
				0.3596	25
				0.3601	25
				0.3606	25
				0.3611	25
				0.3616	25
				0.3621	25
				0.3626	25
				0.3631	25
				0.3636	16.6667
				0.3641	25
				0.3646	25
				0.3651	8.33333
				0.3656	8.33333
				0.3661	8.33333
				0.3666	8.33333
				0.3671	8.33333
				0.3676	16.6667
				0.3681	16.6667
				0.3686	16.6667
				0.3691	16.6667
				0.3696	16.6667
				0.3701	8.33333
				0.3706	8.33333
				0.3711	8.33333
				0.3716	8.33333
				0.3721	8.33333
				0.3726	8.33333
				0.3731	8.33333
				0.3736	0
				0.3741	0
				0.3746	16.6667
				0.3751	16.6667
				0.3756	16.6667
				0.3761	25
				0.3766	25
				0.3771	25
				0.3776	25
				0.3781	25
				0.3786	25
				0.3791	25
				0.3796	25
				0.3801	25
				0.3806	8.33333
				0.3811	8.33333
				0.3816	16.6667
				0.3821	8.33333
				0.3826	8.33333
				0.3831	8.33333
				0.3836	8.33333
				0.3841	8.33333
				0.3846	8.33333
				0.3851	8.33333
				0.3856	8.33333
				0.3861	8.33333
				0.3866	8.33333
				0.3871	8.33333
				0.3876	0
				0.3881	0
				0.3886	0
				0.3891	0
				0.3896	0
				0.3901	0
				0.3906	0
				0.3911	0
				0.3916	0
				0.3921	0
				0.3926	0
				0.3931	0
				0.3936	0
				0.3941	0
				0.3946	0
				0.3951	0
				0.3956	0
				0.3961	0
				0.3966	0
				0.3971	0
				0.3976	0
				0.3981	0
				0.3986	0
				0.3991	0
				0.3996	0
				0.4001	0
				0.4006	0
				0.4011	0
				0.4016	0
				0.4021	0
				0.4026	0
				0.4031	0
				0.4036	0
				0.4041	0
				0.4046	0
				0.4051	8.33333
				0.4056	8.33333
				0.4061	8.33333
				0.4066	8.33333
				0.4071	8.33333
				0.4076	8.33333
				0.4081	8.33333
				0.4086	8.33333
				0.4091	16.6667
				0.4096	16.6667
				0.4101	16.6667
				0.4106	16.6667
				0.4111	8.33333
				0.4116	8.33333
				0.4121	8.33333
				0.4126	8.33333
				0.4131	8.33333
				0.4136	8.33333
				0.4141	8.33333
				0.4146	8.33333
				0.4151	8.33333
				0.4156	8.33333
				0.4161	8.33333
				0.4166	16.6667
				0.4171	16.6667
				0.4176	16.6667
				0.4181	25
				0.4186	25
				0.4191	25
				0.4196	33.3333
				0.4201	33.3333
				0.4206	33.3333
				0.4211	25
				0.4216	25
				0.4221	25
				0.4226	16.6667
				0.4231	25
				0.4236	25
				0.4241	16.6667
				0.4246	25
				0.4251	25
				0.4256	25
				0.4261	25
				0.4266	25
				0.4271	25
				0.4276	33.3333
				0.4281	33.3333
				0.4286	33.3333
				0.4291	25
				0.4296	33.3333
				0.4301	33.3333
				0.4306	50
				0.4311	50
				0.4316	50
				0.4321	50
				0.4326	50
				0.4331	50
				0.4336	41.6667
				0.4341	41.6667
				0.4346	41.6667
				0.4351	41.6667
				0.4356	33.3333
				0.4361	41.6667
				0.4366	16.6667
				0.4371	25
				0.4376	16.6667
				0.4381	16.6667
				0.4386	25
				0.4391	25
				0.4396	25
				0.4401	41.6667
				0.4406	41.6667
				0.4411	41.6667
				0.4416	41.6667
				0.4421	33.3333
				0.4426	41.6667
				0.4431	33.3333
				0.4436	33.3333
				0.4441	33.3333
				0.4446	33.3333
				0.4451	41.6667
				0.4456	41.6667
				0.4461	25
				0.4466	25
				0.4471	25
				0.4476	25
				0.4481	25
				0.4486	16.6667
				0.4491	16.6667
				0.4496	16.6667
				0.4501	16.6667
				0.4506	8.33333
				0.4511	0
				0.4516	0
				0.4521	0
				0.4526	0
				0.4531	0
				0.4536	0
				0.4541	8.33333
				0.4546	8.33333
				0.4551	8.33333
				0.4556	8.33333
				0.4561	8.33333
				0.4566	8.33333
				0.4571	8.33333
				0.4576	8.33333
				0.4581	8.33333
				0.4586	8.33333
				0.4591	8.33333
				0.4596	8.33333
				0.4601	0
				0.4606	0
				0.4611	0
				0.4616	0
				0.4621	0
				0.4626	0
				0.4631	0
				0.4636	0
				0.4641	0
				0.4646	0
				0.4651	0
				0.4656	0
				0.4661	0
				0.4666	0
				0.4671	0
				0.4676	0
				0.4681	0
				0.4686	0
				0.4691	0
				0.4696	0
				0.4701	0
				0.4706	0
				0.4711	0
				0.4716	0
				0.4721	0
				0.4726	8.33333
				0.4731	8.33333
				0.4736	16.6667
				0.4741	16.6667
				0.4746	16.6667
				0.4751	16.6667
				0.4756	16.6667
				0.4761	16.6667
				0.4766	16.6667
				0.4771	25
				0.4776	25
				0.4781	25
				0.4786	25
				0.4791	25
				0.4796	16.6667
				0.4801	16.6667
				0.4806	16.6667
				0.4811	25
				0.4816	25
				0.4821	25
				0.4826	25
				0.4831	16.6667
				0.4836	16.6667
				0.4841	33.3333
				0.4846	25
				0.4851	25
				0.4856	25
				0.4861	25
				0.4866	25
				0.4871	25
				0.4876	25
				0.4881	25
				0.4886	33.3333
				0.4891	33.3333
				0.4896	33.3333
				0.4901	16.6667
				0.4906	16.6667
				0.4911	16.6667
				0.4916	33.3333
				0.4921	33.3333
				0.4926	33.3333
				0.4931	25
				0.4936	25
				0.4941	25
				0.4946	25
				0.4951	25
				0.4956	25
				0.4961	33.3333
				0.4966	33.3333
				0.4971	33.3333
				0.4976	16.6667
				0.4981	16.6667
				0.4986	16.6667
				0.4991	16.6667
				0.4996	25
				0.5001	25
				0.5006	16.6667
				0.5011	16.6667
				0.5016	16.6667
				0.5021	8.33333
				0.5026	8.33333
				0.5031	8.33333
				0.5036	8.33333
				0.5041	8.33333
				0.5046	8.33333
				0.5051	8.33333
				0.5056	0
				0.5061	0
				0.5066	0
				0.5071	0
				0.5076	0
				0.5081	0
				0.5086	0
				0.5091	0
				0.5096	0
				0.5101	8.33333
				0.5106	8.33333
				0.5111	8.33333
				0.5116	8.33333
				0.5121	8.33333
				0.5126	8.33333
				0.5131	8.33333
				0.5136	8.33333
				0.5141	8.33333
				0.5146	8.33333
				0.5151	8.33333
				0.5156	8.33333
				0.5161	0
				0.5166	0
				0.5171	8.33333
				0.5176	8.33333
				0.5181	8.33333
				0.5186	8.33333
				0.5191	8.33333
				0.5196	8.33333
				0.5201	8.33333
				0.5206	8.33333
				0.5211	8.33333
				0.5216	8.33333
				0.5221	8.33333
				0.5226	8.33333
				0.5231	0
				0.5236	0
				0.5241	0
				0.5246	0
				0.5251	0
				0.5256	0
				0.5261	0
				0.5266	0
				0.5271	0
				0.5276	0
				0.5281	0
				0.5286	0
				0.5291	0
				0.5296	0
				0.5301	0
				0.5306	0
				0.5311	0
				0.5316	0
				0.5321	8.33333
				0.5326	8.33333
				0.5331	8.33333
				0.5336	8.33333
				0.5341	8.33333
				0.5346	8.33333
				0.5351	8.33333
				0.5356	8.33333
				0.5361	8.33333
				0.5366	8.33333
				0.5371	8.33333
				0.5376	8.33333
				0.5381	0
				0.5386	0
				0.5391	0
				0.5396	0
				0.5401	0
				0.5406	0
				0.5411	0
				0.5416	0
				0.5421	0
				0.5426	0
				0.5431	0
				0.5436	0
				0.5441	0
				0.5446	0
				0.5451	0
				0.5456	0
				0.5461	0
				0.5466	0
				0.5471	0
				0.5476	0
				0.5481	8.33333
				0.5486	8.33333
				0.5491	8.33333
				0.5496	8.33333
				0.5501	8.33333
				0.5506	8.33333
				0.5511	8.33333
				0.5516	8.33333
				0.5521	8.33333
				0.5526	8.33333
				0.5531	8.33333
				0.5536	8.33333
				0.5541	8.33333
				0.5546	8.33333
				0.5551	8.33333
				0.5556	8.33333
				0.5561	8.33333
				0.5566	8.33333
				0.5571	8.33333
				0.5576	8.33333
				0.5581	8.33333
				0.5586	8.33333
				0.5591	16.6667
				0.5596	16.6667
				0.5601	8.33333
				0.5606	8.33333
				0.5611	8.33333
				0.5616	8.33333
				0.5621	8.33333
				0.5626	8.33333
				0.5631	8.33333
				0.5636	8.33333
				0.5641	8.33333
				0.5646	8.33333
				0.5651	0
				0.5656	0
				0.5661	0
				0.5666	0
				0.5671	0
				0.5676	0
				0.5681	0
				0.5686	8.33333
				0.5691	16.6667
				0.5696	16.6667
				0.5701	16.6667
				0.5706	16.6667
				0.5711	16.6667
				0.5716	16.6667
				0.5721	16.6667
				0.5726	16.6667
				0.5731	16.6667
				0.5736	16.6667
				0.5741	16.6667
				0.5746	8.33333
				0.5751	0
				0.5756	0
				0.5761	0
				0.5766	0
				0.5771	0
				0.5776	0
				0.5781	0
				0.5786	0
				0.5791	0
				0.5796	0
				0.5801	0
				0.5806	0
				0.5811	8.33333
				0.5816	8.33333
				0.5821	8.33333
				0.5826	8.33333
				0.5831	8.33333
				0.5836	8.33333
				0.5841	8.33333
				0.5846	8.33333
				0.5851	8.33333
				0.5856	8.33333
				0.5861	8.33333
				0.5866	8.33333
				0.5871	0
				0.5876	0
				0.5881	0
				0.5886	0
				0.5891	0
				0.5896	0
				0.5901	0
				0.5906	0
				0.5911	0
				0.5916	0
				0.5921	0
				0.5926	0
				0.5931	0
				0.5936	0
				0.5941	0
				0.5946	0
				0.5951	0
				0.5956	8.33333
				0.5961	8.33333
				0.5966	16.6667
				0.5971	16.6667
				0.5976	16.6667
				0.5981	16.6667
				0.5986	16.6667
				0.5991	16.6667
				0.5996	16.6667
				0.6001	16.6667
				0.6006	16.6667
				0.6011	16.6667
				0.6016	16.6667
				0.6021	16.6667
				0.6026	16.6667
				0.6031	25
				0.6036	25
				0.6041	25
				0.6046	25
				0.6051	25
				0.6056	25
				0.6061	25
				0.6066	25
				0.6071	25
				0.6076	25
				0.6081	25
				0.6086	25
				0.6091	16.6667
				0.6096	16.6667
				0.6101	25
				0.6106	33.3333
				0.6111	33.3333
				0.6116	33.3333
				0.6121	33.3333
				0.6126	33.3333
				0.6131	41.6667
				0.6136	41.6667
				0.6141	41.6667
				0.6146	33.3333
				0.6151	33.3333
				0.6156	33.3333
				0.6161	25
				0.6166	25
				0.6171	25
				0.6176	25
				0.6181	25
				0.6186	25
				0.6191	16.6667
				0.6196	25
				0.6201	25
				0.6206	25
				0.6211	25
				0.6216	25
				0.6221	25
				0.6226	16.6667
				0.6231	16.6667
				0.6236	16.6667
				0.6241	16.6667
				0.6246	16.6667
				0.6251	16.6667
				0.6256	8.33333
				0.6261	8.33333
				0.6266	8.33333
				0.6271	8.33333
				0.6276	8.33333
				0.6281	16.6667
				0.6286	25
				0.6291	33.3333
				0.6296	41.6667
				0.6301	50
				0.6306	50
				0.6311	50
				0.6316	41.6667
				0.6321	41.6667
				0.6326	41.6667
				0.6331	50
				0.6336	50
				0.6341	41.6667
				0.6346	33.3333
				0.6351	25
				0.6356	16.6667
				0.6361	8.33333
				0.6366	8.33333
				0.6371	16.6667
				0.6376	16.6667
				0.6381	16.6667
				0.6386	16.6667
				0.6391	8.33333
				0.6396	8.33333
				0.6401	8.33333
				0.6406	8.33333
				0.6411	8.33333
				0.6416	8.33333
				0.6421	8.33333
				0.6426	8.33333
				0.6431	16.6667
				0.6436	16.6667
				0.6441	16.6667
				0.6446	16.6667
				0.6451	16.6667
				0.6456	16.6667
				0.6461	16.6667
				0.6466	16.6667
				0.6471	16.6667
				0.6476	16.6667
				0.6481	16.6667
				0.6486	16.6667
				0.6491	0
				0.6496	0
				0.6501	8.33333
				0.6506	8.33333
				0.6511	8.33333
				0.6516	8.33333
				0.6521	8.33333
				0.6526	8.33333
				0.6531	8.33333
				0.6536	8.33333
				0.6541	8.33333
				0.6546	8.33333
				0.6551	8.33333
				0.6556	8.33333
				0.6561	0
				0.6566	0
				0.6571	0
				0.6576	0
				0.6581	8.33333
				0.6586	8.33333
				0.6591	8.33333
				0.6596	8.33333
				0.6601	16.6667
				0.6606	25
				0.6611	25
				0.6616	25
				0.6621	25
				0.6626	25
				0.6631	25
				0.6636	33.3333
				0.6641	25
				0.6646	25
				0.6651	25
				0.6656	25
				0.6661	16.6667
				0.6666	8.33333
				0.6671	8.33333
				0.6676	8.33333
				0.6681	8.33333
				0.6686	8.33333
				0.6691	16.6667
				0.6696	8.33333
				0.6701	8.33333
				0.6706	8.33333
				0.6711	16.6667
				0.6716	16.6667
				0.6721	16.6667
				0.6726	16.6667
				0.6731	16.6667
				0.6736	16.6667
				0.6741	16.6667
				0.6746	16.6667
				0.6751	8.33333
				0.6756	8.33333
				0.6761	8.33333
				0.6766	8.33333
				0.6771	0
				0.6776	0
				0.6781	0
				0.6786	0
				0.6791	0
				0.6796	8.33333
				0.6801	8.33333
				0.6806	8.33333
				0.6811	8.33333
				0.6816	8.33333
				0.6821	8.33333
				0.6826	8.33333
				0.6831	8.33333
				0.6836	8.33333
				0.6841	8.33333
				0.6846	16.6667
				0.6851	16.6667
				0.6856	8.33333
				0.6861	8.33333
				0.6866	8.33333
				0.6871	8.33333
				0.6876	8.33333
				0.6881	8.33333
				0.6886	8.33333
				0.6891	8.33333
				0.6896	8.33333
				0.6901	8.33333
				0.6906	0
				0.6911	0
				0.6916	0
				0.6921	0
				0.6926	0
				0.6931	0
				0.6936	0
				0.6941	0
				0.6946	0
				0.6951	0
				0.6956	0
				0.6961	0
				0.6966	0
				0.6971	0
				0.6976	0
				0.6981	0
				0.6986	0
				0.6991	0
				0.6996	0
				0.7001	0
				0.7006	0
				0.7011	8.33333
				0.7016	8.33333
				0.7021	8.33333
				0.7026	8.33333
				0.7031	8.33333
				0.7036	8.33333
				0.7041	8.33333
				0.7046	8.33333
				0.7051	8.33333
				0.7056	16.6667
				0.7061	16.6667
				0.7066	25
				0.7071	16.6667
				0.7076	16.6667
				0.7081	16.6667
				0.7086	16.6667
				0.7091	16.6667
				0.7096	33.3333
				0.7101	33.3333
				0.7106	41.6667
				0.7111	41.6667
				0.7116	33.3333
				0.7121	33.3333
				0.7126	25
				0.7131	25
				0.7136	33.3333
				0.7141	33.3333
				0.7146	33.3333
				0.7151	33.3333
				0.7156	16.6667
				0.7161	25
				0.7166	16.6667
				0.7171	16.6667
				0.7176	16.6667
				0.7181	16.6667
				0.7186	16.6667
				0.7191	16.6667
				0.7196	16.6667
				0.7201	16.6667
				0.7206	16.6667
				0.7211	16.6667
				0.7216	25
				0.7221	16.6667
				0.7226	16.6667
				0.7231	16.6667
				0.7236	16.6667
				0.7241	16.6667
				0.7246	16.6667
				0.7251	16.6667
				0.7256	8.33333
				0.7261	8.33333
				0.7266	16.6667
				0.7271	16.6667
				0.7276	8.33333
				0.7281	8.33333
				0.7286	8.33333
				0.7291	8.33333
				0.7296	8.33333
				0.7301	8.33333
				0.7306	8.33333
				0.7311	8.33333
				0.7316	8.33333
				0.7321	8.33333
				0.7326	0
				0.7331	0
				0.7336	0
				0.7341	0
				0.7346	0
				0.7351	0
				0.7356	0
				0.7361	0
				0.7366	0
				0.7371	0
				0.7376	0
				0.7381	0
				0.7386	0
				0.7391	0
				0.7396	0
				0.7401	0
				0.7406	0
				0.7411	0
				0.7416	0
				0.7421	0
				0.7426	0
				0.7431	0
				0.7436	8.33333
				0.7441	8.33333
				0.7446	8.33333
				0.7451	8.33333
				0.7456	8.33333
				0.7461	8.33333
				0.7466	8.33333
				0.7471	8.33333
				0.7476	16.6667
				0.7481	16.6667
				0.7486	16.6667
				0.7491	25
				0.7496	16.6667
				0.7501	16.6667
				0.7506	16.6667
				0.7511	16.6667
				0.7516	16.6667
				0.7521	16.6667
				0.7526	16.6667
				0.7531	16.6667
				0.7536	8.33333
				0.7541	25
				0.7546	25
				0.7551	16.6667
				0.7556	16.6667
				0.7561	16.6667
				0.7566	25
				0.7571	25
				0.7576	25
				0.7581	25
				0.7586	25
				0.7591	25
				0.7596	25
				0.7601	8.33333
				0.7606	8.33333
				0.7611	8.33333
				0.7616	8.33333
				0.7621	16.6667
				0.7626	16.6667
				0.7631	16.6667
				0.7636	16.6667
				0.7641	33.3333
				0.7646	41.6667
				0.7651	41.6667
				0.7656	50
				0.7661	58.3333
				0.7666	58.3333
				0.7671	58.3333
				0.7676	66.6667
				0.7681	75
				0.7686	66.6667
				0.7691	75
				0.7696	75
				0.7701	58.3333
				0.7706	50
				0.7711	50
				0.7716	50
				0.7721	41.6667
				0.7726	41.6667
				0.7731	50
				0.7736	41.6667
				0.7741	33.3333
				0.7746	33.3333
				0.7751	25
				0.7756	25
				0.7761	25
				0.7766	25
				0.7771	25
				0.7776	16.6667
				0.7781	25
				0.7786	33.3333
				0.7791	25
				0.7796	25
				0.7801	16.6667
				0.7806	16.6667
				0.7811	16.6667
				0.7816	16.6667
				0.7821	16.6667
				0.7826	16.6667
				0.7831	16.6667
				0.7836	25
				0.7841	16.6667
				0.7846	8.33333
				0.7851	8.33333
				0.7856	8.33333
				0.7861	8.33333
				0.7866	8.33333
				0.7871	8.33333
				0.7876	8.33333
				0.7881	8.33333
				0.7886	25
				0.7891	25
				0.7896	16.6667
				0.7901	16.6667
				0.7906	16.6667
				0.7911	16.6667
				0.7916	16.6667
				0.7921	16.6667
				0.7926	16.6667
				0.7931	16.6667
				0.7936	16.6667
				0.7941	16.6667
				0.7946	8.33333
				0.7951	8.33333
				0.7956	8.33333
				0.7961	8.33333
				0.7966	8.33333
				0.7971	8.33333
				0.7976	8.33333
				0.7981	8.33333
				0.7986	8.33333
				0.7991	8.33333
				0.7996	8.33333
				0.8001	8.33333
				0.8006	0
				0.8011	8.33333
				0.8016	8.33333
				0.8021	8.33333
				0.8026	8.33333
				0.8031	16.6667
				0.8036	25
				0.8041	25
				0.8046	25
				0.8051	25
				0.8056	25
				0.8061	41.6667
				0.8066	41.6667
				0.8071	33.3333
				0.8076	33.3333
				0.8081	33.3333
				0.8086	33.3333
				0.8091	25
				0.8096	16.6667
				0.8101	16.6667
				0.8106	16.6667
				0.8111	16.6667
				0.8116	16.6667
				0.8121	0
				0.8126	0
				0.8131	0
				0.8136	0
				0.8141	0
				0.8146	0
				0.8151	0
				0.8156	0
				0.8161	0
				0.8166	0
				0.8171	0
				0.8176	0
				0.8181	8.33333
				0.8186	25
				0.8191	25
				0.8196	25
				0.8201	33.3333
				0.8206	33.3333
				0.8211	33.3333
				0.8216	33.3333
				0.8221	33.3333
				0.8226	33.3333
				0.8231	33.3333
				0.8236	33.3333
				0.8241	25
				0.8246	8.33333
				0.8251	8.33333
				0.8256	8.33333
				0.8261	0
				0.8266	0
				0.8271	0
				0.8276	0
				0.8281	0
				0.8286	0
				0.8291	0
				0.8296	0
				0.8301	0
				0.8306	0
				0.8311	0
				0.8316	0
				0.8321	0
				0.8326	0
				0.8331	0
				0.8336	0
				0.8341	0
				0.8346	0
				0.8351	0
				0.8356	0
				0.8361	0
				0.8366	0
				0.8371	0
				0.8376	0
				0.8381	0
				0.8386	0
				0.8391	0
				0.8396	0
				0.8401	0
				0.8406	0
				0.8411	0
				0.8416	0
				0.8421	0
				0.8426	0
				0.8431	0
				0.8436	8.33333
				0.8441	8.33333
				0.8446	8.33333
				0.8451	8.33333
				0.8456	8.33333
				0.8461	8.33333
				0.8466	8.33333
				0.8471	8.33333
				0.8476	16.6667
				0.8481	16.6667
				0.8486	16.6667
				0.8491	16.6667
				0.8496	8.33333
				0.8501	8.33333
				0.8506	8.33333
				0.8511	8.33333
				0.8516	8.33333
				0.8521	8.33333
				0.8526	8.33333
				0.8531	8.33333
				0.8536	0
				0.8541	0
				0.8546	0
				0.8551	0
				0.8556	0
				0.8561	0
				0.8566	0
				0.8571	0
				0.8576	0
				0.8581	0
				0.8586	0
				0.8591	8.33333
				0.8596	8.33333
				0.8601	8.33333
				0.8606	8.33333
				0.8611	16.6667
				0.8616	16.6667
				0.8621	16.6667
				0.8626	25
				0.8631	25
				0.8636	25
				0.8641	25
				0.8646	25
				0.8651	16.6667
				0.8656	16.6667
				0.8661	25
				0.8666	25
				0.8671	16.6667
				0.8676	25
				0.8681	25
				0.8686	16.6667
				0.8691	16.6667
				0.8696	16.6667
				0.8701	16.6667
				0.8706	16.6667
				0.8711	16.6667
				0.8716	16.6667
				0.8721	8.33333
				0.8726	8.33333
				0.8731	8.33333
				0.8736	0
				0.8741	0
				0.8746	0
				0.8751	0
				0.8756	0
				0.8761	0
				0.8766	0
				0.8771	8.33333
				0.8776	8.33333
				0.8781	16.6667
				0.8786	16.6667
				0.8791	16.6667
				0.8796	16.6667
				0.8801	16.6667
				0.8806	16.6667
				0.8811	16.6667
				0.8816	16.6667
				0.8821	16.6667
				0.8826	16.6667
				0.8831	8.33333
				0.8836	8.33333
				0.8841	0
				0.8846	0
				0.8851	0
				0.8856	0
				0.8861	0
				0.8866	0
				0.8871	0
				0.8876	0
				0.8881	0
				0.8886	0
				0.8891	0
				0.8896	0
				0.8901	0
				0.8906	0
				0.8911	0
				0.8916	0
				0.8921	0
				0.8926	0
				0.8931	0
				0.8936	0
				0.8941	0
				0.8946	0
				0.8951	0
				0.8956	0
				0.8961	0
				0.8966	0
				0.8971	0
				0.8976	0
				0.8981	0
				0.8986	0
				0.8991	0
				0.8996	0
				0.9001	8.33333
				0.9006	8.33333
				0.9011	16.6667
				0.9016	16.6667
				0.9021	16.6667
				0.9026	16.6667
				0.9031	16.6667
				0.9036	16.6667
				0.9041	16.6667
				0.9046	16.6667
				0.9051	16.6667
				0.9056	16.6667
				0.9061	8.33333
				0.9066	8.33333
				0.9071	0
				0.9076	0
				0.9081	0
				0.9086	0
				0.9091	8.33333
				0.9096	8.33333
				0.9101	8.33333
				0.9106	8.33333
				0.9111	8.33333
				0.9116	8.33333
				0.9121	16.6667
				0.9126	16.6667
				0.9131	16.6667
				0.9136	25
				0.9141	25
				0.9146	41.6667
				0.9151	33.3333
				0.9156	33.3333
				0.9161	33.3333
				0.9166	33.3333
				0.9171	33.3333
				0.9176	33.3333
				0.9181	25
				0.9186	25
				0.9191	25
				0.9196	16.6667
				0.9201	16.6667
				0.9206	0
				0.9211	0
				0.9216	8.33333
				0.9221	25
				0.9226	25
				0.9231	25
				0.9236	25
				0.9241	41.6667
				0.9246	41.6667
				0.9251	50
				0.9256	50
				0.9261	50
				0.9266	50
				0.9271	50
				0.9276	41.6667
				0.9281	25
				0.9286	25
				0.9291	25
				0.9296	25
				0.9301	16.6667
				0.9306	25
				0.9311	16.6667
				0.9316	16.6667
				0.9321	16.6667
				0.9326	25
				0.9331	25
				0.9336	25
				0.9341	25
				0.9346	25
				0.9351	33.3333
				0.9356	33.3333
				0.9361	25
				0.9366	25
				0.9371	25
				0.9376	25
				0.9381	25
				0.9386	16.6667
				0.9391	16.6667
				0.9396	16.6667
				0.9401	16.6667
				0.9406	16.6667
				0.9411	8.33333
				0.9416	8.33333
				0.9421	16.6667
				0.9426	8.33333
				0.9431	8.33333
				0.9436	8.33333
				0.9441	8.33333
				0.9446	8.33333
				0.9451	8.33333
				0.9456	8.33333
				0.9461	8.33333
				0.9466	8.33333
				0.9471	8.33333
				0.9476	8.33333
				0.9481	0
				0.9486	8.33333
				0.9491	8.33333
				0.9496	8.33333
				0.9501	8.33333
				0.9506	8.33333
				0.9511	8.33333
				0.9516	16.6667
				0.9521	16.6667
				0.9526	16.6667
				0.9531	16.6667
				0.9536	16.6667
				0.9541	25
				0.9546	16.6667
				0.9551	25
				0.9556	25
				0.9561	25
				0.9566	33.3333
				0.9571	41.6667
				0.9576	41.6667
				0.9581	41.6667
				0.9586	41.6667
				0.9591	41.6667
				0.9596	50
				0.9601	41.6667
				0.9606	41.6667
				0.9611	33.3333
				0.9616	33.3333
				0.9621	41.6667
				0.9626	33.3333
				0.9631	25
				0.9636	16.6667
				0.9641	16.6667
				0.9646	16.6667
				0.9651	16.6667
				0.9656	8.33333
				0.9661	8.33333
				0.9666	8.33333
				0.9671	8.33333
				0.9676	8.33333
				0.9681	0
				0.9686	0
				0.9691	0
				0.9696	0
				0.9701	0
				0.9706	0
				0.9711	0
				0.9716	0
				0.9721	0
				0.9726	0
				0.9731	8.33333
				0.9736	8.33333
				0.9741	8.33333
				0.9746	8.33333
				0.9751	8.33333
				0.9756	8.33333
				0.9761	8.33333
				0.9766	8.33333
				0.9771	8.33333
				0.9776	8.33333
				0.9781	8.33333
				0.9786	8.33333
				0.9791	0
				0.9796	0
				0.9801	0
				0.9806	0
				0.9811	0
				0.9816	0
				0.9821	0
				0.9826	8.33333
				0.9831	8.33333
				0.9836	8.33333
				0.9841	8.33333
				0.9846	8.33333
				0.9851	8.33333
				0.9856	8.33333
				0.9861	8.33333
				0.9866	8.33333
				0.9871	8.33333
				0.9876	8.33333
				0.9881	8.33333
				0.9886	0
				0.9891	0
				0.9896	0
				0.9901	0
				0.9906	0
				0.9911	0
				0.9916	8.33333
				0.9921	8.33333
				0.9926	8.33333
				0.9931	8.33333
				0.9936	8.33333
				0.9941	8.33333
				0.9946	8.33333
				0.9951	8.33333
				0.9956	8.33333
				0.9961	8.33333
				0.9966	8.33333
				0.9971	16.6667
				0.9976	8.33333
				0.9981	8.33333
				0.9986	8.33333
[truncated: 830 more rows]

## Sheet: Sheet9
On	Baseline Firing Rate	Beat	Beat	All Chirp Phases	All Chirp Phases
Superficial	14.9261	Time	Firing Rate (Hz)	Time	Firing Rate (Hz)
		0.0001	1.04167	0.0001	0
		0.0006	1.04167	0.0006	0
		0.0011	1.04167	0.0011	0
		0.0016	1.04167	0.0016	0
		0.0021	1.04167	0.0021	0
		0.0026	1.04167	0.0026	0
		0.0031	2.08333	0.0031	0
		0.0036	2.08333	0.0036	0
		0.0041	2.08333	0.0041	0
		0.0046	2.08333	0.0046	0
		0.0051	2.08333	0.0051	0
		0.0056	1.04167	0.0056	0
		0.0061	2.08333	0.0061	0
		0.0066	2.08333	0.0066	0
		0.0071	2.08333	0.0071	0
		0.0076	2.08333	0.0076	0
		0.0081	3.125	0.0081	0
		0.0086	3.125	0.0086	0
		0.0091	8.33333	0.0091	0
		0.0096	16.6667	0.0096	0
		0.0101	20.8333	0.0101	0
		0.0106	21.875	0.0106	8.33333
		0.0111	29.1667	0.0111	8.33333
		0.0116	34.375	0.0116	8.33333
		0.0121	43.75	0.0121	8.33333
		0.0126	50	0.0126	16.6667
		0.0131	55.2083	0.0131	16.6667
		0.0136	60.4167	0.0136	25
		0.0141	66.6667	0.0141	33.3333
		0.0146	69.7917	0.0146	50
		0.0151	72.9167	0.0151	58.3333
		0.0156	70.8333	0.0156	91.6667
		0.0161	73.9583	0.0161	100
		0.0166	73.9583	0.0166	100
		0.0171	72.9167	0.0171	150
		0.0176	70.8333	0.0176	150
		0.0181	64.5833	0.0181	150
		0.0186	60.4167	0.0186	150
		0.0191	56.25	0.0191	150
		0.0196	54.1667	0.0196	150
		0.0201	47.9167	0.0201	150
		0.0206	46.875	0.0206	183.333
		0.0211	39.5833	0.0211	183.333
		0.0216	34.375	0.0216	150
		0.0221	27.0833	0.0221	175
		0.0226	28.125	0.0226	183.333
		0.0231	25	0.0231	141.667
		0.0236	27.0833	0.0236	150
		0.0241	23.9583	0.0241	150
		0.0246	27.0833	0.0246	150
		0.0251	31.25	0.0251	150
		0.0256	30.2083	0.0256	158.333
		0.0261	30.2083	0.0261	158.333
		0.0266	29.1667	0.0266	125
		0.0271	30.2083	0.0271	125
		0.0276	34.375	0.0276	125
		0.0281	40.625	0.0281	100
		0.0286	38.5417	0.0286	125
		0.0291	37.5	0.0291	125
		0.0296	33.3333	0.0296	116.667
		0.0301	38.5417	0.0301	125
		0.0306	40.625	0.0306	133.333
		0.0311	36.4583	0.0311	141.667
		0.0316	36.4583	0.0316	125
		0.0321	37.5	0.0321	125
		0.0326	38.5417	0.0326	125
		0.0331	39.5833	0.0331	116.667
		0.0336	36.4583	0.0336	125
		0.0341	33.3333	0.0341	116.667
		0.0346	34.375	0.0346	83.3333
		0.0351	34.375	0.0351	91.6667
		0.0356	34.375	0.0356	91.6667
		0.0361	32.2917	0.0361	83.3333
		0.0366	29.1667	0.0366	83.3333
		0.0371	32.2917	0.0371	91.6667
		0.0376	32.2917	0.0376	100
		0.0381	30.2083	0.0381	91.6667
		0.0386	29.1667	0.0386	100
		0.0391	26.0417	0.0391	108.333
		0.0396	28.125	0.0396	108.333
		0.0401	29.1667	0.0401	108.333
		0.0406	30.2083	0.0406	100
		0.0411	28.125	0.0411	91.6667
		0.0416	27.0833	0.0416	91.6667
		0.0421	22.9167	0.0421	108.333
		0.0426	18.75	0.0426	108.333
		0.0431	14.5833	0.0431	100
		0.0436	12.5	0.0436	91.6667
		0.0441	13.5417	0.0441	91.6667
		0.0446	13.5417	0.0446	75
		0.0451	12.5	0.0451	66.6667
		0.0456	9.375	0.0456	58.3333
		0.0461	6.25	0.0461	75
		0.0466	4.16667	0.0466	83.3333
		0.0471	6.25	0.0471	83.3333
		0.0476	6.25	0.0476	100
		0.0481	7.29167	0.0481	83.3333
		0.0486	8.33333	0.0486	83.3333
		0.0491	9.375	0.0491	75
		0.0496	11.4583	0.0496	75
		0.0501	10.4167	0.0501	91.6667
		0.0506	10.4167	0.0506	83.3333
		0.0511	12.5	0.0511	83.3333
		0.0516	13.5417	0.0516	83.3333
		0.0521	13.5417	0.0521	66.6667
		0.0526	14.5833	0.0526	58.3333
		0.0531	12.5	0.0531	50
		0.0536	12.5	0.0536	50
		0.0541	14.5833	0.0541	50
		0.0546	13.5417	0.0546	33.3333
		0.0551	12.5	0.0551	50
		0.0556	10.4167	0.0556	50
		0.0561	10.4167	0.0561	33.3333
		0.0566	9.375	0.0566	33.3333
		0.0571	7.29167	0.0571	33.3333
		0.0576	5.20833	0.0576	41.6667
		0.0581	6.25	0.0581	50
		0.0586	5.20833	0.0586	50
		0.0591	6.25	0.0591	50
		0.0596	6.25	0.0596	33.3333
		0.0601	3.125	0.0601	41.6667
		0.0606	3.125	0.0606	41.6667
		0.0611	3.125	0.0611	25
		0.0616	4.16667	0.0616	25
		0.0621	4.16667	0.0621	25
		0.0626	4.16667	0.0626	33.3333
		0.0631	6.25	0.0631	41.6667
		0.0636	6.25	0.0636	41.6667
		0.0641	4.16667	0.0641	33.3333
		0.0646	4.16667	0.0646	33.3333
		0.0651	3.125	0.0651	33.3333
		0.0656	3.125	0.0656	33.3333
		0.0661	4.16667	0.0661	33.3333
		0.0666	5.20833	0.0666	33.3333
		0.0671	5.20833	0.0671	41.6667
		0.0676	4.16667	0.0676	41.6667
		0.0681	7.29167	0.0681	41.6667
		0.0686	7.29167	0.0686	33.3333
		0.0691	5.20833	0.0691	25
		0.0696	6.25	0.0696	16.6667
		0.0701	7.29167	0.0701	16.6667
		0.0706	7.29167	0.0706	16.6667
		0.0711	7.29167	0.0711	25
		0.0716	7.29167	0.0716	33.3333
		0.0721	7.29167	0.0721	33.3333
		0.0726	6.25	0.0726	33.3333
		0.0731	6.25	0.0731	25
		0.0736	6.25	0.0736	33.3333
		0.0741	4.16667	0.0741	33.3333
		0.0746	5.20833	0.0746	33.3333
		0.0751	5.20833	0.0751	33.3333
		0.0756	5.20833	0.0756	33.3333
		0.0761	4.16667	0.0761	33.3333
		0.0766	4.16667	0.0766	33.3333
		0.0771	4.16667	0.0771	33.3333
		0.0776	4.16667	0.0776	25
		0.0781	3.125	0.0781	16.6667
		0.0786	3.125	0.0786	16.6667
		0.0791	3.125	0.0791	16.6667
		0.0796	4.16667	0.0796	8.33333
		0.0801	4.16667	0.0801	8.33333
		0.0806	4.16667	0.0806	8.33333
		0.0811	4.16667	0.0811	8.33333
		0.0816	3.125	0.0816	8.33333
		0.0821	4.16667	0.0821	8.33333
		0.0826	6.25	0.0826	8.33333
		0.0831	7.29167	0.0831	0
		0.0836	7.29167	0.0836	0
		0.0841	8.33333	0.0841	0
		0.0846	8.33333	0.0846	0
		0.0851	8.33333	0.0851	0
		0.0856	8.33333	0.0856	0
		0.0861	8.33333	0.0861	0
		0.0866	7.29167	0.0866	0
		0.0871	7.29167	0.0871	0
		0.0876	8.33333	0.0876	0
		0.0881	8.33333	0.0881	8.33333
		0.0886	7.29167	0.0886	8.33333
		0.0891	6.25	0.0891	8.33333
		0.0896	7.29167	0.0896	8.33333
		0.0901	8.33333	0.0901	8.33333
		0.0906	8.33333	0.0906	8.33333
		0.0911	11.4583	0.0911	8.33333
		0.0916	11.4583	0.0916	8.33333
		0.0921	10.4167	0.0921	8.33333
		0.0926	10.4167	0.0926	8.33333
		0.0931	11.4583	0.0931	8.33333
		0.0936	11.4583	0.0936	8.33333
		0.0941	10.4167	0.0941	0
		0.0946	10.4167	0.0946	0
		0.0951	11.4583	0.0951	0
		0.0956	11.4583	0.0956	0
		0.0961	10.4167	0.0961	0
		0.0966	13.5417	0.0966	0
		0.0971	10.4167	0.0971	0
		0.0976	11.4583	0.0976	0
		0.0981	12.5	0.0981	0
		0.0986	13.5417	0.0986	0
		0.0991	16.6667	0.0991	0
		0.0996	19.7917	0.0996	0
		0.1001	20.8333	0.1001	0
		0.1006	21.875	0.1006	0
		0.1011	25	0.1011	0
		0.1016	28.125	0.1016	0
		0.1021	29.1667	0.1021	0
		0.1026	28.125	0.1026	0
		0.1031	30.2083	0.1031	0
		0.1036	30.2083	0.1036	0
		0.1041	30.2083	0.1041	0
		0.1046	33.3333	0.1046	0
		0.1051	33.3333	0.1051	0
		0.1056	31.25	0.1056	0
		0.1061	33.3333	0.1061	0
		0.1066	37.5	0.1066	0
		0.1071	38.5417	0.1071	0
		0.1076	36.4583	0.1076	0
		0.1081	35.4167	0.1081	0
		0.1086	34.375	0.1086	0
		0.1091	35.4167	0.1091	0
		0.1096	36.4583	0.1096	0
		0.1101	38.5417	0.1101	0
		0.1106	37.5	0.1106	0
		0.1111	36.4583	0.1111	0
		0.1116	37.5	0.1116	0
		0.1121	36.4583	0.1121	0
		0.1126	35.4167	0.1126	0
		0.1131	31.25	0.1131	0
		0.1136	29.1667	0.1136	0
		0.1141	31.25	0.1141	0
		0.1146	33.3333	0.1146	0
		0.1151	35.4167	0.1151	0
		0.1156	36.4583	0.1156	0
		0.1161	33.3333	0.1161	0
		0.1166	32.2917	0.1166	0
		0.1171	31.25	0.1171	0
		0.1176	29.1667	0.1176	0
		0.1181	28.125	0.1181	0
		0.1186	25	0.1186	0
		0.1191	23.9583	0.1191	0
		0.1196	25	0.1196	0
		0.1201	21.875	0.1201	8.33333
		0.1206	18.75	0.1206	8.33333
		0.1211	16.6667	0.1211	8.33333
		0.1216	13.5417	0.1216	8.33333
		0.1221	13.5417	0.1221	8.33333
		0.1226	11.4583	0.1226	8.33333
		0.1231	9.375	0.1231	8.33333
		0.1236	9.375	0.1236	8.33333
		0.1241	8.33333	0.1241	8.33333
		0.1246	6.25	0.1246	8.33333
		0.1251	6.25	0.1251	8.33333
		0.1256	5.20833	0.1256	8.33333
		0.1261	6.25	0.1261	0
		0.1266	6.25	0.1266	0
		0.1271	3.125	0.1271	0
		0.1276	2.08333	0.1276	0
		0.1281	2.08333	0.1281	0
		0.1286	2.08333	0.1286	0
		0.1291	2.08333	0.1291	0
		0.1296	1.04167	0.1296	0
		0.1301	1.04167	0.1301	0
		0.1306	1.04167	0.1306	0
		0.1311	1.04167	0.1311	0
		0.1316	1.04167	0.1316	0
		0.1321	0	0.1321	0
		0.1326	0	0.1326	0
		0.1331	0	0.1331	0
		0.1336	0	0.1336	0
		0.1341	0	0.1341	0
		0.1346	0	0.1346	0
		0.1351	0	0.1351	0
		0.1356	0	0.1356	0
		0.1361	0	0.1361	0
		0.1366	0	0.1366	0
		0.1371	0	0.1371	0
		0.1376	0	0.1376	0
		0.1381	0	0.1381	8.33333
		0.1386	0	0.1386	16.6667
		0.1391	0	0.1391	25
		0.1396	0	0.1396	25
		0.1401	0	0.1401	33.3333
		0.1406	0	0.1406	33.3333
		0.1411	0	0.1411	33.3333
		0.1416	0	0.1416	33.3333
		0.1421	0	0.1421	33.3333
		0.1426	0	0.1426	33.3333
		0.1431	0	0.1431	33.3333
		0.1436	0	0.1436	33.3333
		0.1441	0	0.1441	25
		0.1446	0	0.1446	16.6667
		0.1451	0	0.1451	8.33333
		0.1456	0	0.1456	8.33333
		0.1461	0	0.1461	0
		0.1466	0	0.1466	0
		0.1471	0	0.1471	0
		0.1476	0	0.1476	0
		0.1481	0	0.1481	0
		0.1486	0	0.1486	8.33333
		0.1491	2.08333	0.1491	8.33333
		0.1496	2.08333	0.1496	8.33333
		0.1501	2.08333	0.1501	8.33333
		0.1506	2.08333	0.1506	8.33333
		0.1511	3.125	0.1511	8.33333
		0.1516	3.125	0.1516	8.33333
		0.1521	4.16667	0.1521	8.33333
		0.1526	5.20833	0.1526	8.33333
		0.1531	6.25	0.1531	8.33333
		0.1536	6.25	0.1536	8.33333
		0.1541	6.25	0.1541	8.33333
		0.1546	6.25	0.1546	0
		0.1551	5.20833	0.1551	8.33333
		0.1556	5.20833	0.1556	8.33333
		0.1561	5.20833	0.1561	16.6667
		0.1566	6.25	0.1566	16.6667
		0.1571	5.20833	0.1571	16.6667
		0.1576	6.25	0.1576	16.6667
		0.1581	9.375	0.1581	16.6667
		0.1586	9.375	0.1586	16.6667
		0.1591	8.33333	0.1591	16.6667
		0.1596	9.375	0.1596	16.6667
		0.1601	10.4167	0.1601	16.6667
		0.1606	11.4583	0.1606	16.6667
		0.1611	10.4167	0.1611	8.33333
		0.1616	10.4167	0.1616	8.33333
		0.1621	10.4167	0.1621	0
		0.1626	10.4167	0.1626	0
		0.1631	10.4167	0.1631	0
		0.1636	10.4167	0.1636	0
		0.1641	9.375	0.1641	0
		0.1646	10.4167	0.1646	0
		0.1651	12.5	0.1651	0
		0.1656	11.4583	0.1656	0
		0.1661	12.5	0.1661	0
		0.1666	12.5	0.1666	0
		0.1671	15.625	0.1671	0
		0.1676	16.6667	0.1676	0
		0.1681	17.7083	0.1681	0
		0.1686	16.6667	0.1686	8.33333
		0.1691	17.7083	0.1691	8.33333
		0.1696	18.75	0.1696	8.33333
		0.1701	16.6667	0.1701	8.33333
		0.1706	16.6667	0.1706	8.33333
		0.1711	15.625	0.1711	8.33333
		0.1716	15.625	0.1716	8.33333
		0.1721	13.5417	0.1721	8.33333
		0.1726	12.5	0.1726	8.33333
		0.1731	10.4167	0.1731	8.33333
		0.1736	9.375	0.1736	8.33333
		0.1741	8.33333	0.1741	8.33333
		0.1746	10.4167	0.1746	0
		0.1751	11.4583	0.1751	0
		0.1756	11.4583	0.1756	0
		0.1761	11.4583	0.1761	0
		0.1766	10.4167	0.1766	0
		0.1771	10.4167	0.1771	0
		0.1776	11.4583	0.1776	0
		0.1781	11.4583	0.1781	0
		0.1786	11.4583	0.1786	0
		0.1791	10.4167	0.1791	0
		0.1796	11.4583	0.1796	0
		0.1801	13.5417	0.1801	0
		0.1806	12.5	0.1806	0
		0.1811	11.4583	0.1811	0
		0.1816	11.4583	0.1816	0
		0.1821	10.4167	0.1821	0
		0.1826	9.375	0.1826	0
		0.1831	9.375	0.1831	0
		0.1836	8.33333	0.1836	0
		0.1841	9.375	0.1841	0
		0.1846	9.375	0.1846	0
		0.1851	9.375	0.1851	0
		0.1856	8.33333	0.1856	0
		0.1861	7.29167	0.1861	0
		0.1866	7.29167	0.1866	8.33333
		0.1871	7.29167	0.1871	8.33333
		0.1876	5.20833	0.1876	8.33333
		0.1881	5.20833	0.1881	8.33333
		0.1886	5.20833	0.1886	8.33333
		0.1891	4.16667	0.1891	8.33333
		0.1896	4.16667	0.1896	8.33333
		0.1901	4.16667	0.1901	8.33333
		0.1906	4.16667	0.1906	8.33333
		0.1911	4.16667	0.1911	8.33333
		0.1916	4.16667	0.1916	8.33333
		0.1921	3.125	0.1921	8.33333
		0.1926	2.08333	0.1926	0
		0.1931	1.04167	0.1931	0
		0.1936	1.04167	0.1936	0
		0.1941	1.04167	0.1941	0
		0.1946	1.04167	0.1946	0
		0.1951	1.04167	0.1951	0
		0.1956	1.04167	0.1956	0
		0.1961	0	0.1961	0
		0.1966	0	0.1966	0
		0.1971	0	0.1971	0
		0.1976	0	0.1976	0
		0.1981	0	0.1981	0
		0.1986	0	0.1986	0
		0.1991	0	0.1991	0
		0.1996	0	0.1996	0
				0.2001	0
				0.2006	0
				0.2011	0
				0.2016	0
				0.2021	0
				0.2026	0
				0.2031	0
				0.2036	0
				0.2041	0
				0.2046	0
				0.2051	0
				0.2056	0
				0.2061	0
				0.2066	0
				0.2071	0
				0.2076	0
				0.2081	0
				0.2086	0
				0.2091	0
				0.2096	0
				0.2101	0
				0.2106	0
				0.2111	0
				0.2116	8.33333
				0.2121	8.33333
				0.2126	8.33333
				0.2131	8.33333
				0.2136	8.33333
				0.2141	16.6667
				0.2146	16.6667
				0.2151	25
				0.2156	25
				0.2161	25
				0.2166	25
				0.2171	25
				0.2176	25
				0.2181	25
				0.2186	25
				0.2191	25
				0.2196	33.3333
				0.2201	25
				0.2206	25
				0.2211	16.6667
				0.2216	16.6667
				0.2221	16.6667
				0.2226	25
				0.2231	25
				0.2236	25
				0.2241	25
				0.2246	25
				0.2251	33.3333
				0.2256	25
				0.2261	25
				0.2266	25
				0.2271	25
				0.2276	25
				0.2281	25
				0.2286	16.6667
				0.2291	16.6667
				0.2296	8.33333
				0.2301	16.6667
				0.2306	16.6667
				0.2311	8.33333
				0.2316	8.33333
				0.2321	8.33333
				0.2326	8.33333
				0.2331	8.33333
				0.2336	8.33333
				0.2341	8.33333
				0.2346	8.33333
				0.2351	8.33333
				0.2356	8.33333
				0.2361	0
				0.2366	0
				0.2371	0
				0.2376	0
				0.2381	0
				0.2386	0
				0.2391	0
				0.2396	0
				0.2401	0
				0.2406	0
				0.2411	0
				0.2416	0
				0.2421	0
				0.2426	0
				0.2431	0
				0.2436	0
				0.2441	0
				0.2446	0
				0.2451	0
				0.2456	0
				0.2461	0
				0.2466	0
				0.2471	0
				0.2476	0
				0.2481	0
				0.2486	0
				0.2491	0
				0.2496	0
				0.2501	0
				0.2506	0
				0.2511	0
				0.2516	0
				0.2521	0
				0.2526	0
				0.2531	0
				0.2536	0
				0.2541	0
				0.2546	0
				0.2551	0
				0.2556	0
				0.2561	0
				0.2566	0
				0.2571	0
				0.2576	0
				0.2581	0
				0.2586	0
				0.2591	0
				0.2596	0
				0.2601	0
				0.2606	0
				0.2611	0
				0.2616	0
				0.2621	0
				0.2626	0
				0.2631	0
				0.2636	0
				0.2641	0
				0.2646	8.33333
				0.2651	8.33333
				0.2656	8.33333
				0.2661	8.33333
				0.2666	8.33333
				0.2671	8.33333
				0.2676	16.6667
				0.2681	16.6667
				0.2686	16.6667
				0.2691	16.6667
				0.2696	16.6667
				0.2701	16.6667
				0.2706	8.33333
				0.2711	8.33333
				0.2716	8.33333
				0.2721	8.33333
				0.2726	8.33333
				0.2731	8.33333
				0.2736	0
				0.2741	0
				0.2746	0
				0.2751	8.33333
				0.2756	8.33333
				0.2761	8.33333
				0.2766	8.33333
				0.2771	8.33333
				0.2776	8.33333
				0.2781	8.33333
				0.2786	8.33333
				0.2791	8.33333
				0.2796	8.33333
				0.2801	8.33333
				0.2806	8.33333
				0.2811	0
				0.2816	0
				0.2821	0
				0.2826	8.33333
				0.2831	8.33333
				0.2836	8.33333
				0.2841	8.33333
				0.2846	8.33333
				0.2851	8.33333
				0.2856	8.33333
				0.2861	8.33333
				0.2866	8.33333
				0.2871	8.33333
				0.2876	8.33333
				0.2881	8.33333
				0.2886	0
				0.2891	0
				0.2896	0
				0.2901	0
				0.2906	0
				0.2911	0
				0.2916	0
				0.2921	0
				0.2926	0
				0.2931	0
				0.2936	0
				0.2941	0
				0.2946	0
				0.2951	0
				0.2956	0
				0.2961	0
				0.2966	0
				0.2971	0
				0.2976	0
				0.2981	0
				0.2986	0
				0.2991	0
				0.2996	0
				0.3001	0
				0.3006	0
				0.3011	0
				0.3016	0
				0.3021	0
				0.3026	0
				0.3031	0
				0.3036	0
				0.3041	0
				0.3046	0
				0.3051	0
				0.3056	0
				0.3061	0
				0.3066	0
				0.3071	0
				0.3076	0
				0.3081	0
				0.3086	0
				0.3091	0
				0.3096	0
				0.3101	0
				0.3106	0
				0.3111	0
				0.3116	0
				0.3121	0
				0.3126	0
				0.3131	0
				0.3136	0
				0.3141	0
				0.3146	0
				0.3151	0
				0.3156	8.33333
				0.3161	16.6667
				0.3166	16.6667
				0.3171	25
				0.3176	33.3333
				0.3181	41.6667
				0.3186	50
				0.3191	50
				0.3196	75
				0.3201	91.6667
				0.3206	100
				0.3211	100
				0.3216	91.6667
				0.3221	83.3333
				0.3226	83.3333
				0.3231	75
				0.3236	66.6667
				0.3241	66.6667
				0.3246	58.3333
				0.3251	58.3333
				0.3256	41.6667
				0.3261	25
				0.3266	16.6667
				0.3271	16.6667
				0.3276	16.6667
				0.3281	16.6667
				0.3286	16.6667
				0.3291	16.6667
				0.3296	16.6667
				0.3301	8.33333
				0.3306	8.33333
				0.3311	8.33333
				0.3316	0
				0.3321	0
				0.3326	0
				0.3331	0
				0.3336	0
				0.3341	0
				0.3346	8.33333
				0.3351	8.33333
				0.3356	16.6667
				0.3361	25
				0.3366	25
				0.3371	25
				0.3376	25
				0.3381	25
				0.3386	25
				0.3391	25
				0.3396	25
				0.3401	25
				0.3406	16.6667
				0.3411	16.6667
				0.3416	8.33333
				0.3421	0
				0.3426	0
				0.3431	0
				0.3436	0
				0.3441	0
				0.3446	0
				0.3451	0
				0.3456	0
				0.3461	0
				0.3466	0
				0.3471	0
				0.3476	0
				0.3481	0
				0.3486	0
				0.3491	0
				0.3496	0
				0.3501	0
				0.3506	0
				0.3511	0
				0.3516	0
				0.3521	0
				0.3526	0
				0.3531	0
				0.3536	0
				0.3541	0
				0.3546	0
				0.3551	0
				0.3556	0
				0.3561	0
				0.3566	0
				0.3571	0
				0.3576	0
				0.3581	8.33333
				0.3586	16.6667
				0.3591	16.6667
				0.3596	16.6667
				0.3601	16.6667
				0.3606	16.6667
				0.3611	16.6667
				0.3616	16.6667
				0.3621	16.6667
				0.3626	16.6667
				0.3631	16.6667
				0.3636	16.6667
				0.3641	16.6667
				0.3646	8.33333
				0.3651	16.6667
				0.3656	25
				0.3661	41.6667
				0.3666	58.3333
				0.3671	66.6667
				0.3676	75
				0.3681	91.6667
				0.3686	100
				0.3691	116.667
				0.3696	116.667
				0.3701	125
				0.3706	141.667
				0.3711	133.333
				0.3716	141.667
				0.3721	141.667
				0.3726	141.667
				0.3731	133.333
				0.3736	125
				0.3741	108.333
				0.3746	108.333
				0.3751	100
				0.3756	100
				0.3761	100
				0.3766	83.3333
				0.3771	83.3333
				0.3776	66.6667
				0.3781	58.3333
				0.3786	41.6667
				0.3791	41.6667
				0.3796	50
				0.3801	50
				0.3806	50
				0.3811	58.3333
				0.3816	66.6667
				0.3821	50
				0.3826	50
				0.3831	50
				0.3836	58.3333
				0.3841	50
				0.3846	50
				0.3851	50
				0.3856	41.6667
				0.3861	41.6667
				0.3866	33.3333
				0.3871	25
				0.3876	25
				0.3881	41.6667
				0.3886	41.6667
				0.3891	41.6667
				0.3896	41.6667
				0.3901	41.6667
				0.3906	50
				0.3911	50
				0.3916	50
				0.3921	50
				0.3926	58.3333
				0.3931	50
				0.3936	41.6667
				0.3941	41.6667
				0.3946	41.6667
				0.3951	41.6667
				0.3956	33.3333
				0.3961	33.3333
				0.3966	33.3333
				0.3971	33.3333
				0.3976	41.6667
				0.3981	50
				0.3986	41.6667
				0.3991	41.6667
				0.3996	58.3333
				0.4001	41.6667
				0.4006	41.6667
				0.4011	41.6667
				0.4016	50
				0.4021	50
				0.4026	50
				0.4031	50
				0.4036	41.6667
				0.4041	33.3333
				0.4046	33.3333
				0.4051	33.3333
				0.4056	16.6667
				0.4061	16.6667
				0.4066	16.6667
				0.4071	16.6667
				0.4076	8.33333
				0.4081	8.33333
				0.4086	0
				0.4091	0
				0.4096	0
				0.4101	0
				0.4106	0
				0.4111	0
				0.4116	0
				0.4121	0
				0.4126	0
				0.4131	0
				0.4136	0
				0.4141	0
				0.4146	0
				0.4151	0
				0.4156	0
				0.4161	0
				0.4166	0
				0.4171	0
				0.4176	0
				0.4181	0
				0.4186	0
				0.4191	0
				0.4196	0
				0.4201	0
				0.4206	0
				0.4211	0
				0.4216	0
				0.4221	0
				0.4226	0
				0.4231	0
				0.4236	0
				0.4241	0
				0.4246	0
				0.4251	8.33333
				0.4256	8.33333
				0.4261	8.33333
				0.4266	8.33333
				0.4271	8.33333
				0.4276	8.33333
				0.4281	8.33333
				0.4286	8.33333
				0.4291	16.6667
				0.4296	16.6667
				0.4301	16.6667
				0.4306	16.6667
				0.4311	8.33333
				0.4316	8.33333
				0.4321	16.6667
				0.4326	25
				0.4331	33.3333
				0.4336	41.6667
				0.4341	41.6667
				0.4346	50
				0.4351	50
				0.4356	50
				0.4361	50
				0.4366	58.3333
				0.4371	58.3333
				0.4376	66.6667
				0.4381	58.3333
				0.4386	50
				0.4391	41.6667
				0.4396	33.3333
				0.4401	33.3333
				0.4406	25
				0.4411	16.6667
				0.4416	16.6667
				0.4421	16.6667
				0.4426	8.33333
				0.4431	8.33333
				0.4436	0
				0.4441	0
				0.4446	8.33333
				0.4451	8.33333
				0.4456	8.33333
				0.4461	8.33333
				0.4466	16.6667
				0.4471	16.6667
				0.4476	16.6667
				0.4481	16.6667
				0.4486	16.6667
				0.4491	25
				0.4496	25
				0.4501	25
				0.4506	25
				0.4511	25
				0.4516	25
				0.4521	25
				0.4526	16.6667
				0.4531	16.6667
				0.4536	16.6667
				0.4541	25
				0.4546	25
				0.4551	16.6667
				0.4556	16.6667
				0.4561	16.6667
				0.4566	8.33333
				0.4571	8.33333
				0.4576	8.33333
				0.4581	8.33333
				0.4586	8.33333
				0.4591	8.33333
				0.4596	8.33333
				0.4601	0
				0.4606	0
				0.4611	0
				0.4616	8.33333
				0.4621	8.33333
				0.4626	8.33333
				0.4631	8.33333
				0.4636	8.33333
				0.4641	8.33333
				0.4646	8.33333
				0.4651	8.33333
				0.4656	8.33333
				0.4661	8.33333
				0.4666	8.33333
				0.4671	8.33333
				0.4676	0
				0.4681	0
				0.4686	0
				0.4691	0
				0.4696	0
				0.4701	0
				0.4706	0
				0.4711	0
				0.4716	0
				0.4721	0
				0.4726	0
				0.4731	0
				0.4736	16.6667
				0.4741	16.6667
				0.4746	16.6667
				0.4751	16.6667
				0.4756	16.6667
				0.4761	16.6667
				0.4766	16.6667
				0.4771	16.6667
				0.4776	16.6667
				0.4781	16.6667
				0.4786	16.6667
				0.4791	25
				0.4796	8.33333
				0.4801	8.33333
				0.4806	8.33333
				0.4811	16.6667
				0.4816	16.6667
				0.4821	16.6667
				0.4826	16.6667
				0.4831	16.6667
				0.4836	16.6667
				0.4841	16.6667
				0.4846	16.6667
				0.4851	8.33333
				0.4856	8.33333
				0.4861	8.33333
				0.4866	8.33333
				0.4871	0
				0.4876	0
				0.4881	0
				0.4886	0
				0.4891	0
				0.4896	0
				0.4901	0
				0.4906	0
				0.4911	0
				0.4916	0
				0.4921	0
				0.4926	0
				0.4931	0
				0.4936	0
				0.4941	0
				0.4946	0
				0.4951	0
				0.4956	0
				0.4961	0
				0.4966	0
				0.4971	0
				0.4976	0
				0.4981	0
				0.4986	0
				0.4991	0
				0.4996	0
				0.5001	0
				0.5006	0
				0.5011	0
				0.5016	8.33333
				0.5021	8.33333
				0.5026	8.33333
				0.5031	8.33333
				0.5036	8.33333
				0.5041	8.33333
				0.5046	8.33333
				0.5051	8.33333
				0.5056	8.33333
				0.5061	8.33333
				0.5066	8.33333
				0.5071	8.33333
				0.5076	0
				0.5081	0
				0.5086	0
				0.5091	0
				0.5096	0
				0.5101	0
				0.5106	0
				0.5111	0
				0.5116	0
				0.5121	0
				0.5126	0
				0.5131	0
				0.5136	0
				0.5141	0
				0.5146	0
				0.5151	0
				0.5156	0
				0.5161	0
				0.5166	0
				0.5171	0
				0.5176	0
				0.5181	0
				0.5186	0
				0.5191	0
				0.5196	0
				0.5201	0
				0.5206	0
				0.5211	0
				0.5216	0
				0.5221	0
				0.5226	0
				0.5231	0
				0.5236	0
				0.5241	0
				0.5246	0
				0.5251	0
				0.5256	0
				0.5261	0
				0.5266	0
				0.5271	0
				0.5276	0
				0.5281	0
				0.5286	0
				0.5291	0
				0.5296	0
				0.5301	0
				0.5306	0
				0.5311	0
				0.5316	0
				0.5321	0
				0.5326	0
				0.5331	0
				0.5336	0
				0.5341	0
				0.5346	0
				0.5351	0
				0.5356	0
				0.5361	0
				0.5366	0
				0.5371	0
				0.5376	0
				0.5381	0
				0.5386	0
				0.5391	0
				0.5396	0
				0.5401	0
				0.5406	0
				0.5411	0
				0.5416	0
				0.5421	0
				0.5426	0
				0.5431	0
				0.5436	0
				0.5441	0
				0.5446	0
				0.5451	0
				0.5456	0
				0.5461	0
				0.5466	0
				0.5471	0
				0.5476	0
				0.5481	0
				0.5486	0
				0.5491	0
				0.5496	0
				0.5501	0
				0.5506	0
				0.5511	0
				0.5516	0
				0.5521	0
				0.5526	0
				0.5531	0
				0.5536	0
				0.5541	0
				0.5546	0
				0.5551	0
				0.5556	0
				0.5561	0
				0.5566	0
				0.5571	0
				0.5576	0
				0.5581	0
				0.5586	0
				0.5591	0
				0.5596	0
				0.5601	0
				0.5606	0
				0.5611	0
				0.5616	0
				0.5621	0
				0.5626	0
				0.5631	0
				0.5636	0
				0.5641	0
				0.5646	0
				0.5651	0
				0.5656	0
				0.5661	0
				0.5666	0
				0.5671	8.33333
				0.5676	8.33333
				0.5681	8.33333
				0.5686	8.33333
				0.5691	8.33333
				0.5696	8.33333
				0.5701	16.6667
				0.5706	16.6667
				0.5711	16.6667
				0.5716	16.6667
				0.5721	16.6667
				0.5726	16.6667
				0.5731	8.33333
				0.5736	16.6667
				0.5741	16.6667
				0.5746	16.6667
				0.5751	16.6667
				0.5756	16.6667
				0.5761	8.33333
				0.5766	8.33333
				0.5771	8.33333
				0.5776	8.33333
				0.5781	8.33333
				0.5786	8.33333
				0.5791	8.33333
				0.5796	0
				0.5801	0
				0.5806	0
				0.5811	0
				0.5816	0
				0.5821	0
				0.5826	0
				0.5831	0
				0.5836	0
				0.5841	8.33333
				0.5846	8.33333
				0.5851	8.33333
				0.5856	8.33333
				0.5861	8.33333
				0.5866	8.33333
				0.5871	16.6667
				0.5876	16.6667
				0.5881	16.6667
				0.5886	16.6667
				0.5891	16.6667
				0.5896	16.6667
				0.5901	8.33333
				0.5906	16.6667
				0.5911	16.6667
				0.5916	16.6667
				0.5921	16.6667
				0.5926	16.6667
				0.5931	8.33333
				0.5936	8.33333
				0.5941	8.33333
				0.5946	8.33333
				0.5951	8.33333
				0.5956	8.33333
				0.5961	8.33333
				0.5966	0
				0.5971	0
				0.5976	0
				0.5981	0
				0.5986	0
				0.5991	0
				0.5996	0
				0.6001	0
				0.6006	0
				0.6011	0
				0.6016	0
				0.6021	0
				0.6026	0
				0.6031	0
				0.6036	0
				0.6041	0
				0.6046	0
				0.6051	0
				0.6056	0
				0.6061	0
				0.6066	0
				0.6071	0
				0.6076	0
				0.6081	0
				0.6086	0
				0.6091	0
				0.6096	0
				0.6101	0
				0.6106	0
				0.6111	0
				0.6116	0
				0.6121	0
				0.6126	0
				0.6131	0
				0.6136	0
				0.6141	0
				0.6146	0
				0.6151	0
				0.6156	0
				0.6161	0
				0.6166	0
				0.6171	0
				0.6176	0
				0.6181	0
				0.6186	0
				0.6191	0
				0.6196	8.33333
				0.6201	8.33333
				0.6206	8.33333
				0.6211	8.33333
				0.6216	8.33333
				0.6221	25
				0.6226	25
				0.6231	50
				0.6236	50
				0.6241	58.3333
				0.6246	66.6667
				0.6251	66.6667
				0.6256	66.6667
				0.6261	83.3333
				0.6266	91.6667
				0.6271	91.6667
				0.6276	100
				0.6281	83.3333
				0.6286	91.6667
				0.6291	75
				0.6296	83.3333
				0.6301	83.3333
				0.6306	75
				0.6311	100
				0.6316	100
				0.6321	83.3333
				0.6326	75
				0.6331	75
				0.6336	66.6667
				0.6341	66.6667
				0.6346	58.3333
				0.6351	50
				0.6356	41.6667
				0.6361	33.3333
				0.6366	41.6667
				0.6371	16.6667
				0.6376	8.33333
				0.6381	16.6667
				0.6386	16.6667
				0.6391	16.6667
				0.6396	16.6667
				0.6401	16.6667
				0.6406	16.6667
				0.6411	16.6667
				0.6416	16.6667
				0.6421	16.6667
				0.6426	16.6667
				0.6431	16.6667
				0.6436	25
				0.6441	16.6667
				0.6446	16.6667
				0.6451	16.6667
				0.6456	16.6667
				0.6461	16.6667
				0.6466	33.3333
				0.6471	33.3333
				0.6476	33.3333
				0.6481	33.3333
				0.6486	25
				0.6491	25
				0.6496	16.6667
				0.6501	16.6667
				0.6506	16.6667
				0.6511	16.6667
				0.6516	25
				0.6521	25
				0.6526	8.33333
				0.6531	8.33333
				0.6536	16.6667
				0.6541	16.6667
				0.6546	16.6667
				0.6551	16.6667
				0.6556	16.6667
				0.6561	16.6667
				0.6566	16.6667
				0.6571	16.6667
				0.6576	8.33333
				0.6581	8.33333
				0.6586	8.33333
				0.6591	8.33333
				0.6596	0
				0.6601	0
				0.6606	0
				0.6611	0
				0.6616	0
				0.6621	0
				0.6626	0
				0.6631	0
				0.6636	0
				0.6641	0
				0.6646	0
				0.6651	0
				0.6656	0
				0.6661	0
				0.6666	0
				0.6671	0
				0.6676	0
				0.6681	0
				0.6686	0
				0.6691	0
				0.6696	0
				0.6701	0
				0.6706	0
				0.6711	0
				0.6716	0
				0.6721	8.33333
				0.6726	8.33333
				0.6731	8.33333
				0.6736	8.33333
				0.6741	8.33333
				0.6746	8.33333
				0.6751	8.33333
				0.6756	8.33333
				0.6761	8.33333
				0.6766	8.33333
				0.6771	8.33333
				0.6776	8.33333
				0.6781	0
				0.6786	0
				0.6791	0
				0.6796	0
				0.6801	0
				0.6806	0
				0.6811	0
				0.6816	0
				0.6821	0
				0.6826	0
				0.6831	0
				0.6836	0
				0.6841	0
				0.6846	0
				0.6851	0
				0.6856	0
				0.6861	0
				0.6866	0
				0.6871	0
				0.6876	0
				0.6881	0
				0.6886	0
				0.6891	0
				0.6896	0
				0.6901	0
				0.6906	0
				0.6911	0
				0.6916	0
				0.6921	0
				0.6926	0
				0.6931	0
				0.6936	0
				0.6941	8.33333
				0.6946	8.33333
				0.6951	8.33333
				0.6956	8.33333
				0.6961	8.33333
				0.6966	8.33333
				0.6971	16.6667
				0.6976	16.6667
				0.6981	16.6667
				0.6986	16.6667
				0.6991	16.6667
				0.6996	16.6667
				0.7001	8.33333
				0.7006	8.33333
				0.7011	16.6667
				0.7016	16.6667
				0.7021	16.6667
				0.7026	16.6667
				0.7031	8.33333
				0.7036	8.33333
				0.7041	8.33333
				0.7046	8.33333
				0.7051	8.33333
				0.7056	8.33333
				0.7061	8.33333
				0.7066	8.33333
				0.7071	8.33333
				0.7076	16.6667
				0.7081	25
				0.7086	25
				0.7091	33.3333
				0.7096	33.3333
				0.7101	33.3333
				0.7106	33.3333
				0.7111	41.6667
				0.7116	41.6667
				0.7121	50
				0.7126	58.3333
				0.7131	66.6667
				0.7136	58.3333
				0.7141	66.6667
				0.7146	66.6667
				0.7151	66.6667
				0.7156	66.6667
				0.7161	66.6667
				0.7166	66.6667
				0.7171	66.6667
				0.7176	83.3333
				0.7181	75
				0.7186	75
				0.7191	58.3333
				0.7196	58.3333
				0.7201	41.6667
				0.7206	41.6667
				0.7211	33.3333
				0.7216	41.6667
				0.7221	41.6667
				0.7226	41.6667
				0.7231	33.3333
				0.7236	16.6667
				0.7241	25
				0.7246	16.6667
				0.7251	25
				0.7256	25
				0.7261	25
				0.7266	25
				0.7271	25
				0.7276	16.6667
				0.7281	16.6667
				0.7286	16.6667
				0.7291	16.6667
				0.7296	16.6667
				0.7301	8.33333
				0.7306	8.33333
				0.7311	0
				0.7316	0
				0.7321	8.33333
				0.7326	8.33333
				0.7331	8.33333
				0.7336	8.33333
				0.7341	8.33333
				0.7346	8.33333
				0.7351	8.33333
				0.7356	8.33333
				0.7361	8.33333
				0.7366	8.33333
				0.7371	8.33333
				0.7376	8.33333
				0.7381	0
				0.7386	8.33333
				0.7391	8.33333
				0.7396	8.33333
				0.7401	8.33333
				0.7406	8.33333
				0.7411	8.33333
				0.7416	8.33333
				0.7421	8.33333
				0.7426	8.33333
				0.7431	8.33333
				0.7436	8.33333
				0.7441	8.33333
				0.7446	0
				0.7451	0
				0.7456	0
				0.7461	0
				0.7466	0
				0.7471	0
				0.7476	0
				0.7481	0
				0.7486	0
				0.7491	0
				0.7496	0
				0.7501	0
				0.7506	0
				0.7511	0
				0.7516	0
				0.7521	0
				0.7526	8.33333
				0.7531	8.33333
				0.7536	8.33333
				0.7541	8.33333
				0.7546	8.33333
				0.7551	8.33333
				0.7556	8.33333
				0.7561	8.33333
				0.7566	8.33333
				0.7571	8.33333
				0.7576	8.33333
				0.7581	8.33333
				0.7586	0
				0.7591	0
				0.7596	0
				0.7601	0
				0.7606	0
				0.7611	0
				0.7616	0
				0.7621	0
				0.7626	8.33333
				0.7631	8.33333
				0.7636	8.33333
				0.7641	8.33333
				0.7646	8.33333
				0.7651	8.33333
				0.7656	8.33333
				0.7661	8.33333
				0.7666	8.33333
				0.7671	8.33333
				0.7676	8.33333
				0.7681	8.33333
				0.7686	0
				0.7691	0
				0.7696	0
				0.7701	0
				0.7706	0
				0.7711	0
				0.7716	0
				0.7721	0
				0.7726	0
				0.7731	0
				0.7736	8.33333
				0.7741	8.33333
				0.7746	8.33333
				0.7751	8.33333
				0.7756	8.33333
				0.7761	8.33333
				0.7766	8.33333
				0.7771	8.33333
				0.7776	8.33333
				0.7781	8.33333
				0.7786	16.6667
				0.7791	16.6667
				0.7796	8.33333
				0.7801	8.33333
				0.7806	8.33333
				0.7811	8.33333
				0.7816	8.33333
				0.7821	8.33333
				0.7826	8.33333
				0.7831	8.33333
				0.7836	8.33333
				0.7841	8.33333
				0.7846	0
				0.7851	0
				0.7856	0
				0.7861	0
				0.7866	0
				0.7871	0
				0.7876	0
				0.7881	0
				0.7886	0
				0.7891	0
				0.7896	0
				0.7901	0
				0.7906	0
				0.7911	0
				0.7916	0
				0.7921	0
				0.7926	0
				0.7931	0
				0.7936	0
				0.7941	0
				0.7946	8.33333
				0.7951	8.33333
				0.7956	8.33333
				0.7961	8.33333
				0.7966	8.33333
				0.7971	8.33333
				0.7976	8.33333
				0.7981	8.33333
				0.7986	8.33333
				0.7991	8.33333
				0.7996	8.33333
				0.8001	8.33333
				0.8006	0
				0.8011	0
				0.8016	0
				0.8021	0
				0.8026	0
				0.8031	0
				0.8036	0
				0.8041	0
				0.8046	0
				0.8051	8.33333
				0.8056	8.33333
				0.8061	8.33333
				0.8066	8.33333
				0.8071	16.6667
				0.8076	16.6667
				0.8081	16.6667
				0.8086	16.6667
				0.8091	16.6667
				0.8096	16.6667
				0.8101	16.6667
				0.8106	16.6667
				0.8111	16.6667
				0.8116	16.6667
				0.8121	16.6667
				0.8126	25
				0.8131	16.6667
				0.8136	33.3333
				0.8141	41.6667
				0.8146	50
				0.8151	50
				0.8156	58.3333
				0.8161	66.6667
				0.8166	83.3333
				0.8171	75
				0.8176	83.3333
				0.8181	83.3333
				0.8186	83.3333
				0.8191	91.6667
				0.8196	75
				0.8201	75
				0.8206	83.3333
				0.8211	83.3333
				0.8216	75
				0.8221	66.6667
				0.8226	58.3333
				0.8231	75
				0.8236	83.3333
				0.8241	83.3333
				0.8246	75
				0.8251	66.6667
				0.8256	75
				0.8261	66.6667
				0.8266	58.3333
				0.8271	66.6667
				0.8276	66.6667
				0.8281	75
				0.8286	66.6667
				0.8291	50
				0.8296	33.3333
				0.8301	33.3333
				0.8306	33.3333
				0.8311	33.3333
				0.8316	25
				0.8321	25
				0.8326	16.6667
				0.8331	16.6667
				0.8336	16.6667
				0.8341	16.6667
				0.8346	16.6667
				0.8351	16.6667
				0.8356	16.6667
				0.8361	16.6667
				0.8366	16.6667
				0.8371	16.6667
				0.8376	16.6667
				0.8381	16.6667
				0.8386	16.6667
				0.8391	8.33333
				0.8396	8.33333
				0.8401	0
				0.8406	0
				0.8411	0
				0.8416	0
				0.8421	0
				0.8426	0
				0.8431	0
				0.8436	0
				0.8441	0
				0.8446	0
				0.8451	0
				0.8456	0
				0.8461	0
				0.8466	0
				0.8471	0
				0.8476	0
				0.8481	0
				0.8486	0
				0.8491	0
				0.8496	0
				0.8501	0
				0.8506	0
				0.8511	0
				0.8516	0
				0.8521	0
				0.8526	0
				0.8531	0
				0.8536	0
				0.8541	0
				0.8546	0
				0.8551	0
				0.8556	0
				0.8561	0
				0.8566	0
				0.8571	0
				0.8576	0
				0.8581	0
				0.8586	0
				0.8591	0
				0.8596	0
				0.8601	0
				0.8606	0
				0.8611	0
				0.8616	0
				0.8621	0
				0.8626	0
				0.8631	0
				0.8636	0
				0.8641	0
				0.8646	0
				0.8651	0
				0.8656	0
				0.8661	0
				0.8666	0
				0.8671	0
				0.8676	8.33333
				0.8681	8.33333
				0.8686	8.33333
				0.8691	8.33333
				0.8696	16.6667
				0.8701	16.6667
				0.8706	16.6667
				0.8711	16.6667
				0.8716	25
				0.8721	33.3333
				0.8726	33.3333
				0.8731	33.3333
				0.8736	25
				0.8741	25
				0.8746	25
				0.8751	25
				0.8756	16.6667
				0.8761	16.6667
				0.8766	16.6667
				0.8771	33.3333
				0.8776	25
				0.8781	33.3333
				0.8786	33.3333
				0.8791	33.3333
				0.8796	33.3333
				0.8801	33.3333
				0.8806	33.3333
				0.8811	33.3333
				0.8816	33.3333
				0.8821	33.3333
				0.8826	33.3333
				0.8831	25
				0.8836	33.3333
				0.8841	16.6667
				0.8846	25
				0.8851	25
				0.8856	33.3333
				0.8861	33.3333
				0.8866	33.3333
				0.8871	33.3333
				0.8876	33.3333
				0.8881	33.3333
				0.8886	41.6667
				0.8891	33.3333
				0.8896	25
				0.8901	33.3333
				0.8906	25
				0.8911	41.6667
				0.8916	33.3333
				0.8921	33.3333
				0.8926	33.3333
				0.8931	33.3333
				0.8936	33.3333
				0.8941	33.3333
				0.8946	33.3333
				0.8951	33.3333
				0.8956	33.3333
				0.8961	25
				0.8966	25
				0.8971	16.6667
				0.8976	16.6667
				0.8981	16.6667
				0.8986	16.6667
				0.8991	16.6667
				0.8996	16.6667
				0.9001	16.6667
				0.9006	8.33333
				0.9011	8.33333
				0.9016	8.33333
				0.9021	8.33333
				0.9026	8.33333
				0.9031	0
				0.9036	0
				0.9041	0
				0.9046	0
				0.9051	0
				0.9056	0
				0.9061	0
				0.9066	0
				0.9071	0
				0.9076	0
				0.9081	0
				0.9086	0
				0.9091	0
				0.9096	0
				0.9101	0
				0.9106	0
				0.9111	0
				0.9116	0
				0.9121	0
				0.9126	0
				0.9131	0
				0.9136	0
				0.9141	0
				0.9146	0
				0.9151	0
				0.9156	0
				0.9161	0
				0.9166	0
				0.9171	0
				0.9176	0
				0.9181	0
				0.9186	0
				0.9191	0
				0.9196	0
				0.9201	0
				0.9206	0
				0.9211	0
				0.9216	0
				0.9221	0
				0.9226	0
				0.9231	0
				0.9236	0
				0.9241	0
				0.9246	0
				0.9251	0
				0.9256	0
				0.9261	0
				0.9266	8.33333
				0.9271	8.33333
				0.9276	8.33333
				0.9281	16.6667
				0.9286	25
				0.9291	25
				0.9296	33.3333
				0.9301	33.3333
				0.9306	33.3333
				0.9311	41.6667
				0.9316	50
				0.9321	58.3333
				0.9326	58.3333
				0.9331	58.3333
				0.9336	58.3333
				0.9341	58.3333
				0.9346	50
				0.9351	58.3333
				0.9356	50
				0.9361	58.3333
				0.9366	58.3333
				0.9371	75
				0.9376	66.6667
				0.9381	58.3333
				0.9386	58.3333
				0.9391	58.3333
				0.9396	66.6667
				0.9401	58.3333
				0.9406	83.3333
				0.9411	75
				0.9416	83.3333
				0.9421	75
				0.9426	75
				0.9431	50
				0.9436	66.6667
				0.9441	66.6667
				0.9446	58.3333
				0.9451	58.3333
				0.9456	50
				0.9461	50
				0.9466	25
				0.9471	25
				0.9476	16.6667
				0.9481	25
				0.9486	25
				0.9491	25
				0.9496	8.33333
				0.9501	16.6667
				0.9506	25
				0.9511	33.3333
				0.9516	41.6667
				0.9521	41.6667
				0.9526	41.6667
				0.9531	50
				0.9536	50
				0.9541	58.3333
				0.9546	58.3333
				0.9551	66.6667
				0.9556	66.6667
				0.9561	58.3333
				0.9566	50
				0.9571	41.6667
				0.9576	33.3333
				0.9581	33.3333
				0.9586	33.3333
				0.9591	33.3333
				0.9596	33.3333
				0.9601	16.6667
				0.9606	16.6667
				0.9611	8.33333
				0.9616	8.33333
				0.9621	8.33333
				0.9626	16.6667
				0.9631	16.6667
				0.9636	25
				0.9641	25
				0.9646	25
				0.9651	25
				0.9656	25
				0.9661	33.3333
				0.9666	33.3333
				0.9671	41.6667
				0.9676	41.6667
				0.9681	41.6667
				0.9686	33.3333
				0.9691	33.3333
				0.9696	25
				0.9701	25
				0.9706	25
				0.9711	16.6667
				0.9716	16.6667
				0.9721	8.33333
				0.9726	8.33333
				0.9731	0
				0.9736	0
				0.9741	8.33333
				0.9746	8.33333
				0.9751	8.33333
				0.9756	8.33333
				0.9761	8.33333
				0.9766	8.33333
				0.9771	8.33333
				0.9776	8.33333
				0.9781	8.33333
				0.9786	8.33333
				0.9791	8.33333
				0.9796	8.33333
				0.9801	0
				0.9806	0
				0.9811	0
				0.9816	0
				0.9821	0
				0.9826	0
				0.9831	0
				0.9836	0
				0.9841	0
				0.9846	0
				0.9851	0
				0.9856	0
				0.9861	0
				0.9866	8.33333
				0.9871	8.33333
				0.9876	8.33333
				0.9881	8.33333
				0.9886	8.33333
				0.9891	8.33333
				0.9896	8.33333
				0.9901	8.33333
				0.9906	8.33333
				0.9911	8.33333
				0.9916	8.33333
				0.9921	8.33333
				0.9926	0
				0.9931	0
				0.9936	0
				0.9941	0
				0.9946	0
				0.9951	0
				0.9956	0
				0.9961	0
				0.9966	0
				0.9971	0
				0.9976	0
				0.9981	0
				0.9986	0
[truncated: 830 more rows]

## Sheet: Sheet10
On	Baseline Firing Rate	Beat	Beat	All Chirp Phases	All Chirp Phases
Superficial	13.35	Time	Firing Rate (Hz)	Time	Firing Rate (Hz)
		0.0001	13.5417	0.0001	8.33333
		0.0006	16.6667	0.0006	8.33333
		0.0011	16.6667	0.0011	8.33333
		0.0016	18.75	0.0016	8.33333
		0.0021	17.7083	0.0021	8.33333
		0.0026	19.7917	0.0026	8.33333
		0.0031	19.7917	0.0031	16.6667
		0.0036	19.7917	0.0036	8.33333
		0.0041	18.75	0.0041	8.33333
		0.0046	19.7917	0.0046	8.33333
		0.0051	19.7917	0.0051	16.6667
		0.0056	21.875	0.0056	25
		0.0061	19.7917	0.0061	25
		0.0066	16.6667	0.0066	33.3333
		0.0071	20.8333	0.0071	33.3333
		0.0076	20.8333	0.0076	33.3333
		0.0081	22.9167	0.0081	41.6667
		0.0086	23.9583	0.0086	41.6667
		0.0091	20.8333	0.0091	33.3333
		0.0096	22.9167	0.0096	33.3333
		0.0101	26.0417	0.0101	33.3333
		0.0106	27.0833	0.0106	41.6667
		0.0111	31.25	0.0111	33.3333
		0.0116	30.2083	0.0116	25
		0.0121	30.2083	0.0121	25
		0.0126	31.25	0.0126	16.6667
		0.0131	30.2083	0.0131	16.6667
		0.0136	29.1667	0.0136	16.6667
		0.0141	30.2083	0.0141	8.33333
		0.0146	28.125	0.0146	8.33333
		0.0151	33.3333	0.0151	8.33333
		0.0156	32.2917	0.0156	8.33333
		0.0161	32.2917	0.0161	16.6667
		0.0166	33.3333	0.0166	25
		0.0171	31.25	0.0171	25
		0.0176	31.25	0.0176	33.3333
		0.0181	33.3333	0.0181	33.3333
		0.0186	32.2917	0.0186	41.6667
		0.0191	32.2917	0.0191	50
		0.0196	34.375	0.0196	50
		0.0201	35.4167	0.0201	50
		0.0206	35.4167	0.0206	50
		0.0211	34.375	0.0211	50
		0.0216	38.5417	0.0216	50
		0.0221	36.4583	0.0221	50
		0.0226	36.4583	0.0226	33.3333
		0.0231	37.5	0.0231	41.6667
		0.0236	40.625	0.0236	33.3333
		0.0241	37.5	0.0241	33.3333
		0.0246	42.7083	0.0246	33.3333
		0.0251	40.625	0.0251	25
		0.0256	39.5833	0.0256	25
		0.0261	35.4167	0.0261	25
		0.0266	35.4167	0.0266	25
		0.0271	34.375	0.0271	25
		0.0276	30.2083	0.0276	41.6667
		0.0281	31.25	0.0281	33.3333
		0.0286	29.1667	0.0286	41.6667
		0.0291	25	0.0291	41.6667
		0.0296	22.9167	0.0296	58.3333
		0.0301	26.0417	0.0301	58.3333
		0.0306	22.9167	0.0306	58.3333
		0.0311	22.9167	0.0311	58.3333
		0.0316	28.125	0.0316	75
		0.0321	29.1667	0.0321	83.3333
		0.0326	30.2083	0.0326	91.6667
		0.0331	29.1667	0.0331	91.6667
		0.0336	26.0417	0.0336	75
		0.0341	25	0.0341	75
		0.0346	25	0.0346	75
		0.0351	26.0417	0.0351	66.6667
		0.0356	22.9167	0.0356	50
		0.0361	21.875	0.0361	50
		0.0366	20.8333	0.0366	41.6667
		0.0371	20.8333	0.0371	50
		0.0376	14.5833	0.0376	33.3333
		0.0381	15.625	0.0381	33.3333
		0.0386	15.625	0.0386	33.3333
		0.0391	14.5833	0.0391	33.3333
		0.0396	18.75	0.0396	33.3333
		0.0401	17.7083	0.0401	33.3333
		0.0406	18.75	0.0406	41.6667
		0.0411	18.75	0.0411	50
		0.0416	20.8333	0.0416	50
		0.0421	18.75	0.0421	50
		0.0426	20.8333	0.0426	66.6667
		0.0431	20.8333	0.0431	66.6667
		0.0436	21.875	0.0436	66.6667
		0.0441	19.7917	0.0441	66.6667
		0.0446	19.7917	0.0446	58.3333
		0.0451	19.7917	0.0451	58.3333
		0.0456	16.6667	0.0456	58.3333
		0.0461	18.75	0.0461	58.3333
		0.0466	15.625	0.0466	41.6667
		0.0471	15.625	0.0471	41.6667
		0.0476	14.5833	0.0476	41.6667
		0.0481	16.6667	0.0481	41.6667
		0.0486	14.5833	0.0486	33.3333
		0.0491	16.6667	0.0491	25
		0.0496	15.625	0.0496	33.3333
		0.0501	16.6667	0.0501	25
		0.0506	15.625	0.0506	25
		0.0511	17.7083	0.0511	33.3333
		0.0516	18.75	0.0516	33.3333
		0.0521	17.7083	0.0521	41.6667
		0.0526	19.7917	0.0526	50
		0.0531	19.7917	0.0531	41.6667
		0.0536	20.8333	0.0536	41.6667
		0.0541	20.8333	0.0541	41.6667
		0.0546	19.7917	0.0546	41.6667
		0.0551	16.6667	0.0551	41.6667
		0.0556	18.75	0.0556	33.3333
		0.0561	20.8333	0.0561	33.3333
		0.0566	20.8333	0.0566	41.6667
		0.0571	18.75	0.0571	41.6667
		0.0576	17.7083	0.0576	41.6667
		0.0581	17.7083	0.0581	33.3333
		0.0586	16.6667	0.0586	25
		0.0591	16.6667	0.0591	25
		0.0596	16.6667	0.0596	25
		0.0601	15.625	0.0601	25
		0.0606	17.7083	0.0606	25
		0.0611	17.7083	0.0611	25
		0.0616	18.75	0.0616	33.3333
		0.0621	16.6667	0.0621	33.3333
		0.0626	15.625	0.0626	41.6667
		0.0631	15.625	0.0631	33.3333
		0.0636	16.6667	0.0636	41.6667
		0.0641	17.7083	0.0641	41.6667
		0.0646	17.7083	0.0646	50
		0.0651	18.75	0.0651	50
		0.0656	16.6667	0.0656	50
		0.0661	16.6667	0.0661	50
		0.0666	14.5833	0.0666	41.6667
		0.0671	15.625	0.0671	50
		0.0676	13.5417	0.0676	41.6667
		0.0681	14.5833	0.0681	50
		0.0686	14.5833	0.0686	41.6667
		0.0691	15.625	0.0691	41.6667
		0.0696	15.625	0.0696	33.3333
		0.0701	15.625	0.0701	41.6667
		0.0706	15.625	0.0706	41.6667
		0.0711	15.625	0.0711	41.6667
		0.0716	15.625	0.0716	41.6667
		0.0721	16.6667	0.0721	50
		0.0726	17.7083	0.0726	58.3333
		0.0731	19.7917	0.0731	50
		0.0736	18.75	0.0736	58.3333
		0.0741	16.6667	0.0741	50
		0.0746	18.75	0.0746	50
		0.0751	18.75	0.0751	50
		0.0756	18.75	0.0756	50
		0.0761	17.7083	0.0761	50
		0.0766	17.7083	0.0766	41.6667
		0.0771	17.7083	0.0771	41.6667
		0.0776	18.75	0.0776	41.6667
		0.0781	16.6667	0.0781	33.3333
		0.0786	16.6667	0.0786	25
		0.0791	13.5417	0.0791	25
		0.0796	13.5417	0.0796	16.6667
		0.0801	15.625	0.0801	25
		0.0806	14.5833	0.0806	16.6667
		0.0811	12.5	0.0811	16.6667
		0.0816	11.4583	0.0816	16.6667
		0.0821	10.4167	0.0821	8.33333
		0.0826	12.5	0.0826	16.6667
		0.0831	12.5	0.0831	16.6667
		0.0836	11.4583	0.0836	25
		0.0841	12.5	0.0841	33.3333
		0.0846	13.5417	0.0846	33.3333
		0.0851	13.5417	0.0851	33.3333
		0.0856	13.5417	0.0856	33.3333
		0.0861	11.4583	0.0861	25
		0.0866	11.4583	0.0866	41.6667
		0.0871	11.4583	0.0871	41.6667
		0.0876	11.4583	0.0876	50
		0.0881	12.5	0.0881	50
		0.0886	10.4167	0.0886	41.6667
		0.0891	9.375	0.0891	50
		0.0896	11.4583	0.0896	41.6667
		0.0901	11.4583	0.0901	33.3333
		0.0906	9.375	0.0906	50
		0.0911	10.4167	0.0911	50
		0.0916	10.4167	0.0916	50
		0.0921	10.4167	0.0921	50
		0.0926	11.4583	0.0926	41.6667
		0.0931	12.5	0.0931	50
		0.0936	11.4583	0.0936	41.6667
		0.0941	11.4583	0.0941	41.6667
		0.0946	11.4583	0.0946	41.6667
		0.0951	12.5	0.0951	33.3333
		0.0956	12.5	0.0956	33.3333
		0.0961	11.4583	0.0961	41.6667
		0.0966	12.5	0.0966	25
		0.0971	12.5	0.0971	25
		0.0976	12.5	0.0976	33.3333
		0.0981	13.5417	0.0981	41.6667
		0.0986	11.4583	0.0986	33.3333
		0.0991	11.4583	0.0991	25
		0.0996	13.5417	0.0996	33.3333
		0.1001	14.5833	0.1001	33.3333
		0.1006	14.5833	0.1006	33.3333
		0.1011	14.5833	0.1011	33.3333
		0.1016	15.625	0.1016	33.3333
		0.1021	16.6667	0.1021	33.3333
		0.1026	16.6667	0.1026	41.6667
		0.1031	15.625	0.1031	41.6667
		0.1036	15.625	0.1036	33.3333
		0.1041	14.5833	0.1041	41.6667
		0.1046	15.625	0.1046	58.3333
		0.1051	15.625	0.1051	58.3333
		0.1056	15.625	0.1056	50
		0.1061	13.5417	0.1061	50
		0.1066	13.5417	0.1066	58.3333
		0.1071	12.5	0.1071	58.3333
		0.1076	9.375	0.1076	66.6667
		0.1081	11.4583	0.1081	66.6667
		0.1086	14.5833	0.1086	75
		0.1091	14.5833	0.1091	83.3333
		0.1096	15.625	0.1096	91.6667
		0.1101	19.7917	0.1101	75
		0.1106	19.7917	0.1106	66.6667
		0.1111	20.8333	0.1111	66.6667
		0.1116	22.9167	0.1116	66.6667
		0.1121	22.9167	0.1121	66.6667
		0.1126	22.9167	0.1126	66.6667
		0.1131	21.875	0.1131	66.6667
		0.1136	21.875	0.1136	58.3333
		0.1141	20.8333	0.1141	50
		0.1146	16.6667	0.1146	33.3333
		0.1151	16.6667	0.1151	50
		0.1156	16.6667	0.1156	50
		0.1161	13.5417	0.1161	58.3333
		0.1166	13.5417	0.1166	50
		0.1171	12.5	0.1171	50
		0.1176	10.4167	0.1176	50
		0.1181	10.4167	0.1181	66.6667
		0.1186	10.4167	0.1186	58.3333
		0.1191	10.4167	0.1191	66.6667
		0.1196	14.5833	0.1196	66.6667
		0.1201	14.5833	0.1201	66.6667
		0.1206	15.625	0.1206	66.6667
		0.1211	16.6667	0.1211	41.6667
		0.1216	15.625	0.1216	33.3333
		0.1221	14.5833	0.1221	25
		0.1226	13.5417	0.1226	50
		0.1231	13.5417	0.1231	58.3333
		0.1236	12.5	0.1236	58.3333
		0.1241	13.5417	0.1241	41.6667
		0.1246	14.5833	0.1246	41.6667
		0.1251	16.6667	0.1251	33.3333
		0.1256	12.5	0.1256	33.3333
		0.1261	10.4167	0.1261	33.3333
		0.1266	10.4167	0.1266	41.6667
		0.1271	10.4167	0.1271	41.6667
		0.1276	10.4167	0.1276	41.6667
		0.1281	11.4583	0.1281	41.6667
		0.1286	13.5417	0.1286	16.6667
		0.1291	14.5833	0.1291	16.6667
		0.1296	13.5417	0.1296	16.6667
		0.1301	12.5	0.1301	16.6667
		0.1306	11.4583	0.1306	16.6667
		0.1311	10.4167	0.1311	16.6667
		0.1316	12.5	0.1316	16.6667
		0.1321	13.5417	0.1321	16.6667
		0.1326	13.5417	0.1326	8.33333
		0.1331	12.5	0.1331	25
		0.1336	13.5417	0.1336	25
		0.1341	14.5833	0.1341	33.3333
		0.1346	13.5417	0.1346	33.3333
		0.1351	15.625	0.1351	25
		0.1356	17.7083	0.1356	25
		0.1361	18.75	0.1361	25
		0.1366	18.75	0.1366	25
		0.1371	18.75	0.1371	25
		0.1376	16.6667	0.1376	25
		0.1381	16.6667	0.1381	25
		0.1386	16.6667	0.1386	25
		0.1391	16.6667	0.1391	8.33333
		0.1396	16.6667	0.1396	8.33333
		0.1401	14.5833	0.1401	0
		0.1406	13.5417	0.1406	0
		0.1411	14.5833	0.1411	0
		0.1416	12.5	0.1416	0
		0.1421	11.4583	0.1421	0
		0.1426	13.5417	0.1426	0
		0.1431	13.5417	0.1431	0
		0.1436	15.625	0.1436	0
		0.1441	16.6667	0.1441	0
		0.1446	17.7083	0.1446	0
		0.1451	20.8333	0.1451	0
		0.1456	19.7917	0.1456	0
		0.1461	19.7917	0.1461	0
		0.1466	22.9167	0.1466	0
		0.1471	17.7083	0.1471	8.33333
		0.1476	18.75	0.1476	8.33333
		0.1481	20.8333	0.1481	8.33333
		0.1486	17.7083	0.1486	8.33333
		0.1491	22.9167	0.1491	8.33333
		0.1496	21.875	0.1496	8.33333
		0.1501	20.8333	0.1501	8.33333
		0.1506	18.75	0.1506	8.33333
		0.1511	16.6667	0.1511	8.33333
		0.1516	15.625	0.1516	8.33333
		0.1521	15.625	0.1521	8.33333
		0.1526	14.5833	0.1526	8.33333
		0.1531	15.625	0.1531	0
		0.1536	14.5833	0.1536	0
		0.1541	13.5417	0.1541	0
		0.1546	13.5417	0.1546	0
		0.1551	8.33333	0.1551	0
		0.1556	8.33333	0.1556	8.33333
		0.1561	7.29167	0.1561	8.33333
		0.1566	9.375	0.1566	8.33333
		0.1571	9.375	0.1571	8.33333
		0.1576	9.375	0.1576	8.33333
		0.1581	9.375	0.1581	8.33333
		0.1586	10.4167	0.1586	8.33333
		0.1591	10.4167	0.1591	8.33333
		0.1596	12.5	0.1596	8.33333
		0.1601	12.5	0.1601	8.33333
		0.1606	13.5417	0.1606	8.33333
		0.1611	13.5417	0.1611	8.33333
		0.1616	13.5417	0.1616	0
		0.1621	13.5417	0.1621	8.33333
		0.1626	11.4583	0.1626	8.33333
		0.1631	10.4167	0.1631	8.33333
		0.1636	10.4167	0.1636	8.33333
		0.1641	11.4583	0.1641	8.33333
		0.1646	8.33333	0.1646	8.33333
		0.1651	8.33333	0.1651	8.33333
		0.1656	8.33333	0.1656	8.33333
		0.1661	8.33333	0.1661	8.33333
		0.1666	8.33333	0.1666	8.33333
		0.1671	7.29167	0.1671	16.6667
		0.1676	8.33333	0.1676	16.6667
		0.1681	8.33333	0.1681	8.33333
		0.1686	8.33333	0.1686	16.6667
		0.1691	8.33333	0.1691	16.6667
		0.1696	9.375	0.1696	16.6667
		0.1701	8.33333	0.1701	16.6667
		0.1706	8.33333	0.1706	25
		0.1711	8.33333	0.1711	25
		0.1716	6.25	0.1716	25
		0.1721	6.25	0.1721	25
		0.1726	5.20833	0.1726	25
		0.1731	5.20833	0.1731	16.6667
		0.1736	3.125	0.1736	25
		0.1741	3.125	0.1741	25
		0.1746	4.16667	0.1746	25
		0.1751	5.20833	0.1751	25
		0.1756	4.16667	0.1756	25
		0.1761	4.16667	0.1761	25
		0.1766	6.25	0.1766	25
		0.1771	5.20833	0.1771	25
		0.1776	5.20833	0.1776	25
		0.1781	6.25	0.1781	25
		0.1786	6.25	0.1786	25
		0.1791	6.25	0.1791	25
		0.1796	6.25	0.1796	16.6667
		0.1801	6.25	0.1801	25
		0.1806	5.20833	0.1806	16.6667
		0.1811	5.20833	0.1811	25
		0.1816	6.25	0.1816	25
		0.1821	6.25	0.1821	25
		0.1826	5.20833	0.1826	16.6667
		0.1831	5.20833	0.1831	16.6667
		0.1836	6.25	0.1836	25
		0.1841	4.16667	0.1841	33.3333
		0.1846	5.20833	0.1846	33.3333
		0.1851	5.20833	0.1851	33.3333
		0.1856	7.29167	0.1856	33.3333
		0.1861	8.33333	0.1861	25
		0.1866	9.375	0.1866	25
		0.1871	9.375	0.1871	16.6667
		0.1876	8.33333	0.1876	16.6667
		0.1881	11.4583	0.1881	16.6667
		0.1886	11.4583	0.1886	25
		0.1891	12.5	0.1891	25
		0.1896	12.5	0.1896	25
		0.1901	12.5	0.1901	16.6667
		0.1906	12.5	0.1906	16.6667
		0.1911	15.625	0.1911	16.6667
		0.1916	13.5417	0.1916	16.6667
		0.1921	13.5417	0.1921	16.6667
		0.1926	15.625	0.1926	16.6667
		0.1931	14.5833	0.1931	16.6667
		0.1936	14.5833	0.1936	16.6667
		0.1941	15.625	0.1941	16.6667
		0.1946	14.5833	0.1946	8.33333
		0.1951	13.5417	0.1951	8.33333
		0.1956	12.5	0.1956	0
		0.1961	13.5417	0.1961	0
		0.1966	12.5	0.1966	0
		0.1971	12.5	0.1971	0
		0.1976	14.5833	0.1976	0
		0.1981	14.5833	0.1981	0
		0.1986	12.5	0.1986	0
		0.1991	13.5417	0.1991	0
		0.1996	14.5833	0.1996	0
				0.2001	0
				0.2006	0
				0.2011	0
				0.2016	0
				0.2021	0
				0.2026	8.33333
				0.2031	8.33333
				0.2036	8.33333
				0.2041	8.33333
				0.2046	8.33333
				0.2051	8.33333
				0.2056	8.33333
				0.2061	8.33333
				0.2066	8.33333
				0.2071	8.33333
				0.2076	8.33333
				0.2081	8.33333
				0.2086	8.33333
				0.2091	8.33333
				0.2096	8.33333
				0.2101	16.6667
				0.2106	16.6667
				0.2111	16.6667
				0.2116	25
				0.2121	25
				0.2126	25
				0.2131	25
				0.2136	25
				0.2141	25
				0.2146	16.6667
				0.2151	16.6667
				0.2156	16.6667
				0.2161	8.33333
				0.2166	16.6667
				0.2171	16.6667
				0.2176	8.33333
				0.2181	8.33333
				0.2186	8.33333
				0.2191	8.33333
				0.2196	16.6667
				0.2201	16.6667
				0.2206	16.6667
				0.2211	16.6667
				0.2216	16.6667
				0.2221	16.6667
				0.2226	8.33333
				0.2231	8.33333
				0.2236	8.33333
				0.2241	8.33333
				0.2246	8.33333
				0.2251	8.33333
				0.2256	0
				0.2261	0
				0.2266	8.33333
				0.2271	8.33333
				0.2276	16.6667
				0.2281	16.6667
				0.2286	16.6667
				0.2291	16.6667
				0.2296	16.6667
				0.2301	16.6667
				0.2306	16.6667
				0.2311	16.6667
				0.2316	16.6667
				0.2321	16.6667
				0.2326	8.33333
				0.2331	16.6667
				0.2336	8.33333
				0.2341	8.33333
				0.2346	16.6667
				0.2351	16.6667
				0.2356	16.6667
				0.2361	16.6667
				0.2366	16.6667
				0.2371	16.6667
				0.2376	16.6667
				0.2381	16.6667
				0.2386	25
				0.2391	16.6667
				0.2396	16.6667
				0.2401	16.6667
				0.2406	8.33333
				0.2411	8.33333
				0.2416	8.33333
				0.2421	8.33333
				0.2426	8.33333
				0.2431	8.33333
				0.2436	8.33333
				0.2441	16.6667
				0.2446	8.33333
				0.2451	8.33333
				0.2456	16.6667
				0.2461	16.6667
				0.2466	16.6667
				0.2471	16.6667
				0.2476	16.6667
				0.2481	16.6667
				0.2486	16.6667
				0.2491	25
				0.2496	25
				0.2501	16.6667
				0.2506	16.6667
				0.2511	16.6667
				0.2516	8.33333
				0.2521	8.33333
				0.2526	8.33333
				0.2531	8.33333
				0.2536	16.6667
				0.2541	16.6667
				0.2546	16.6667
				0.2551	8.33333
				0.2556	8.33333
				0.2561	8.33333
				0.2566	8.33333
				0.2571	8.33333
				0.2576	8.33333
				0.2581	8.33333
				0.2586	16.6667
				0.2591	16.6667
				0.2596	8.33333
				0.2601	8.33333
				0.2606	8.33333
				0.2611	8.33333
				0.2616	8.33333
				0.2621	8.33333
				0.2626	8.33333
				0.2631	8.33333
				0.2636	8.33333
				0.2641	8.33333
				0.2646	0
				0.2651	0
				0.2656	0
				0.2661	0
				0.2666	0
				0.2671	0
				0.2676	0
				0.2681	0
				0.2686	0
				0.2691	0
				0.2696	0
				0.2701	0
				0.2706	0
				0.2711	0
				0.2716	8.33333
				0.2721	8.33333
				0.2726	8.33333
				0.2731	8.33333
				0.2736	16.6667
				0.2741	16.6667
				0.2746	16.6667
				0.2751	16.6667
				0.2756	16.6667
				0.2761	16.6667
				0.2766	25
				0.2771	25
				0.2776	16.6667
				0.2781	16.6667
				0.2786	16.6667
				0.2791	16.6667
				0.2796	8.33333
				0.2801	8.33333
				0.2806	8.33333
				0.2811	8.33333
				0.2816	8.33333
				0.2821	8.33333
				0.2826	8.33333
				0.2831	8.33333
				0.2836	8.33333
				0.2841	8.33333
				0.2846	8.33333
				0.2851	8.33333
				0.2856	8.33333
				0.2861	8.33333
				0.2866	8.33333
				0.2871	8.33333
				0.2876	8.33333
				0.2881	16.6667
				0.2886	8.33333
				0.2891	8.33333
				0.2896	8.33333
				0.2901	8.33333
				0.2906	8.33333
				0.2911	8.33333
				0.2916	8.33333
				0.2921	8.33333
				0.2926	8.33333
				0.2931	8.33333
				0.2936	8.33333
				0.2941	16.6667
				0.2946	25
				0.2951	25
				0.2956	25
				0.2961	25
				0.2966	25
				0.2971	25
				0.2976	33.3333
				0.2981	33.3333
				0.2986	33.3333
				0.2991	50
				0.2996	50
				0.3001	33.3333
				0.3006	25
				0.3011	25
				0.3016	33.3333
				0.3021	33.3333
				0.3026	33.3333
				0.3031	33.3333
				0.3036	25
				0.3041	25
				0.3046	25
				0.3051	8.33333
				0.3056	8.33333
				0.3061	8.33333
				0.3066	8.33333
				0.3071	16.6667
				0.3076	8.33333
				0.3081	8.33333
				0.3086	8.33333
				0.3091	8.33333
				0.3096	8.33333
				0.3101	8.33333
				0.3106	16.6667
				0.3111	16.6667
				0.3116	25
				0.3121	25
				0.3126	25
				0.3131	16.6667
				0.3136	16.6667
				0.3141	16.6667
				0.3146	25
				0.3151	33.3333
				0.3156	33.3333
				0.3161	33.3333
				0.3166	25
				0.3171	33.3333
				0.3176	25
				0.3181	25
				0.3186	25
				0.3191	25
				0.3196	25
				0.3201	25
				0.3206	16.6667
				0.3211	8.33333
				0.3216	16.6667
				0.3221	16.6667
				0.3226	25
				0.3231	16.6667
				0.3236	16.6667
				0.3241	25
				0.3246	25
				0.3251	33.3333
				0.3256	33.3333
				0.3261	33.3333
				0.3266	33.3333
				0.3271	33.3333
				0.3276	25
				0.3281	25
				0.3286	16.6667
				0.3291	16.6667
				0.3296	16.6667
				0.3301	8.33333
				0.3306	8.33333
				0.3311	0
				0.3316	0
				0.3321	8.33333
				0.3326	16.6667
				0.3331	25
				0.3336	25
				0.3341	25
				0.3346	25
				0.3351	25
				0.3356	25
				0.3361	25
				0.3366	25
				0.3371	25
				0.3376	25
				0.3381	16.6667
				0.3386	8.33333
				0.3391	0
				0.3396	0
				0.3401	0
				0.3406	0
				0.3411	8.33333
				0.3416	8.33333
				0.3421	8.33333
				0.3426	8.33333
				0.3431	8.33333
				0.3436	16.6667
				0.3441	16.6667
				0.3446	25
				0.3451	25
				0.3456	25
				0.3461	25
				0.3466	25
				0.3471	16.6667
				0.3476	16.6667
				0.3481	25
				0.3486	25
				0.3491	25
				0.3496	16.6667
				0.3501	16.6667
				0.3506	8.33333
				0.3511	8.33333
				0.3516	8.33333
				0.3521	8.33333
				0.3526	8.33333
				0.3531	8.33333
				0.3536	8.33333
				0.3541	8.33333
				0.3546	8.33333
				0.3551	16.6667
				0.3556	16.6667
				0.3561	16.6667
				0.3566	16.6667
				0.3571	16.6667
				0.3576	16.6667
				0.3581	33.3333
				0.3586	33.3333
				0.3591	33.3333
				0.3596	33.3333
				0.3601	25
				0.3606	25
				0.3611	16.6667
				0.3616	16.6667
				0.3621	16.6667
				0.3626	16.6667
				0.3631	16.6667
				0.3636	25
				0.3641	8.33333
				0.3646	8.33333
				0.3651	25
				0.3656	25
				0.3661	25
				0.3666	25
				0.3671	25
				0.3676	33.3333
				0.3681	33.3333
				0.3686	41.6667
				0.3691	41.6667
				0.3696	50
				0.3701	50
				0.3706	58.3333
				0.3711	50
				0.3716	50
				0.3721	50
				0.3726	50
				0.3731	50
				0.3736	41.6667
				0.3741	50
				0.3746	41.6667
				0.3751	41.6667
				0.3756	25
				0.3761	25
				0.3766	16.6667
				0.3771	16.6667
				0.3776	16.6667
				0.3781	16.6667
				0.3786	25
				0.3791	33.3333
				0.3796	33.3333
				0.3801	25
				0.3806	25
				0.3811	25
				0.3816	25
				0.3821	25
				0.3826	33.3333
				0.3831	33.3333
				0.3836	33.3333
				0.3841	41.6667
				0.3846	41.6667
				0.3851	33.3333
				0.3856	33.3333
				0.3861	33.3333
				0.3866	33.3333
				0.3871	50
				0.3876	50
				0.3881	58.3333
				0.3886	50
				0.3891	66.6667
				0.3896	75
				0.3901	66.6667
				0.3906	58.3333
				0.3911	66.6667
				0.3916	66.6667
				0.3921	66.6667
				0.3926	75
				0.3931	58.3333
				0.3936	58.3333
				0.3941	58.3333
				0.3946	66.6667
				0.3951	50
				0.3956	50
				0.3961	66.6667
				0.3966	66.6667
				0.3971	66.6667
				0.3976	75
				0.3981	75
				0.3986	91.6667
				0.3991	100
				0.3996	100
				0.4001	108.333
				0.4006	116.667
				0.4011	108.333
				0.4016	116.667
				0.4021	108.333
				0.4026	108.333
				0.4031	100
				0.4036	91.6667
				0.4041	91.6667
				0.4046	83.3333
				0.4051	75
				0.4056	91.6667
				0.4061	83.3333
				0.4066	75
				0.4071	83.3333
				0.4076	66.6667
				0.4081	66.6667
				0.4086	75
				0.4091	75
				0.4096	83.3333
				0.4101	91.6667
				0.4106	83.3333
				0.4111	91.6667
				0.4116	75
				0.4121	66.6667
				0.4126	66.6667
				0.4131	58.3333
				0.4136	66.6667
				0.4141	58.3333
				0.4146	50
				0.4151	58.3333
				0.4156	66.6667
				0.4161	66.6667
				0.4166	66.6667
				0.4171	58.3333
				0.4176	58.3333
				0.4181	58.3333
				0.4186	50
				0.4191	58.3333
				0.4196	50
				0.4201	50
				0.4206	50
				0.4211	41.6667
				0.4216	33.3333
				0.4221	25
				0.4226	16.6667
				0.4231	25
				0.4236	33.3333
				0.4241	33.3333
				0.4246	33.3333
				0.4251	25
				0.4256	25
				0.4261	33.3333
				0.4266	33.3333
				0.4271	41.6667
				0.4276	41.6667
				0.4281	50
				0.4286	58.3333
				0.4291	50
				0.4296	41.6667
				0.4301	41.6667
				0.4306	50
				0.4311	58.3333
				0.4316	58.3333
				0.4321	50
				0.4326	50
				0.4331	41.6667
				0.4336	33.3333
				0.4341	33.3333
				0.4346	25
				0.4351	25
				0.4356	25
				0.4361	33.3333
				0.4366	25
				0.4371	25
				0.4376	25
				0.4381	25
				0.4386	25
				0.4391	25
				0.4396	25
				0.4401	16.6667
				0.4406	16.6667
				0.4411	16.6667
				0.4416	16.6667
				0.4421	8.33333
				0.4426	8.33333
				0.4431	0
				0.4436	0
				0.4441	0
				0.4446	0
				0.4451	0
				0.4456	0
				0.4461	0
				0.4466	0
				0.4471	0
				0.4476	0
				0.4481	0
				0.4486	0
				0.4491	0
				0.4496	0
				0.4501	0
				0.4506	0
				0.4511	0
				0.4516	0
				0.4521	0
				0.4526	0
				0.4531	0
				0.4536	0
				0.4541	0
				0.4546	0
				0.4551	0
				0.4556	0
				0.4561	0
				0.4566	0
				0.4571	0
				0.4576	0
				0.4581	0
				0.4586	0
				0.4591	0
				0.4596	0
				0.4601	0
				0.4606	0
				0.4611	0
				0.4616	0
				0.4621	0
				0.4626	0
				0.4631	0
				0.4636	0
				0.4641	0
				0.4646	0
				0.4651	8.33333
				0.4656	8.33333
				0.4661	8.33333
				0.4666	8.33333
				0.4671	8.33333
				0.4676	8.33333
				0.4681	8.33333
				0.4686	8.33333
				0.4691	8.33333
				0.4696	8.33333
				0.4701	8.33333
				0.4706	8.33333
				0.4711	0
				0.4716	0
				0.4721	0
				0.4726	0
				0.4731	0
				0.4736	0
				0.4741	0
				0.4746	0
				0.4751	0
				0.4756	0
				0.4761	0
				0.4766	0
				0.4771	0
				0.4776	0
				0.4781	0
				0.4786	0
				0.4791	0
				0.4796	0
				0.4801	0
				0.4806	0
				0.4811	0
				0.4816	0
				0.4821	0
				0.4826	0
				0.4831	0
				0.4836	0
				0.4841	0
				0.4846	0
				0.4851	0
				0.4856	0
				0.4861	8.33333
				0.4866	8.33333
				0.4871	8.33333
				0.4876	8.33333
				0.4881	25
				0.4886	25
				0.4891	25
				0.4896	25
				0.4901	25
				0.4906	25
				0.4911	33.3333
				0.4916	33.3333
				0.4921	25
				0.4926	25
				0.4931	25
				0.4936	25
				0.4941	8.33333
				0.4946	8.33333
				0.4951	8.33333
				0.4956	16.6667
				0.4961	16.6667
				0.4966	16.6667
				0.4971	8.33333
				0.4976	8.33333
				0.4981	8.33333
				0.4986	16.6667
				0.4991	16.6667
				0.4996	16.6667
				0.5001	16.6667
				0.5006	16.6667
				0.5011	16.6667
				0.5016	8.33333
				0.5021	8.33333
				0.5026	8.33333
				0.5031	8.33333
				0.5036	8.33333
				0.5041	8.33333
				0.5046	0
				0.5051	8.33333
				0.5056	8.33333
				0.5061	8.33333
				0.5066	8.33333
				0.5071	16.6667
				0.5076	16.6667
				0.5081	16.6667
				0.5086	16.6667
				0.5091	16.6667
				0.5096	16.6667
				0.5101	16.6667
				0.5106	16.6667
				0.5111	8.33333
				0.5116	8.33333
				0.5121	8.33333
				0.5126	8.33333
				0.5131	0
				0.5136	0
				0.5141	0
				0.5146	8.33333
				0.5151	8.33333
				0.5156	8.33333
				0.5161	8.33333
				0.5166	8.33333
				0.5171	8.33333
				0.5176	8.33333
				0.5181	8.33333
				0.5186	8.33333
				0.5191	8.33333
				0.5196	8.33333
				0.5201	8.33333
				0.5206	0
				0.5211	0
				0.5216	0
				0.5221	0
				0.5226	0
				0.5231	0
				0.5236	0
				0.5241	0
				0.5246	0
				0.5251	0
				0.5256	0
				0.5261	8.33333
				0.5266	8.33333
				0.5271	8.33333
				0.5276	8.33333
				0.5281	16.6667
				0.5286	16.6667
				0.5291	16.6667
				0.5296	16.6667
				0.5301	16.6667
				0.5306	16.6667
				0.5311	16.6667
				0.5316	16.6667
				0.5321	8.33333
				0.5326	8.33333
				0.5331	8.33333
				0.5336	16.6667
				0.5341	8.33333
				0.5346	8.33333
				0.5351	8.33333
				0.5356	8.33333
				0.5361	8.33333
				0.5366	8.33333
				0.5371	8.33333
				0.5376	8.33333
				0.5381	8.33333
				0.5386	8.33333
				0.5391	8.33333
				0.5396	0
				0.5401	0
				0.5406	0
				0.5411	8.33333
				0.5416	8.33333
				0.5421	8.33333
				0.5426	8.33333
				0.5431	8.33333
				0.5436	8.33333
				0.5441	8.33333
				0.5446	8.33333
				0.5451	8.33333
				0.5456	8.33333
				0.5461	8.33333
				0.5466	8.33333
				0.5471	0
				0.5476	0
				0.5481	0
				0.5486	0
				0.5491	0
				0.5496	0
				0.5501	8.33333
				0.5506	8.33333
				0.5511	8.33333
				0.5516	8.33333
				0.5521	8.33333
				0.5526	25
				0.5531	25
				0.5536	25
				0.5541	25
				0.5546	33.3333
				0.5551	33.3333
				0.5556	33.3333
				0.5561	25
				0.5566	25
				0.5571	33.3333
				0.5576	33.3333
				0.5581	33.3333
				0.5586	16.6667
				0.5591	16.6667
				0.5596	16.6667
				0.5601	16.6667
				0.5606	8.33333
				0.5611	8.33333
				0.5616	8.33333
				0.5621	8.33333
				0.5626	16.6667
				0.5631	8.33333
				0.5636	8.33333
				0.5641	8.33333
				0.5646	8.33333
				0.5651	8.33333
				0.5656	8.33333
				0.5661	8.33333
				0.5666	8.33333
				0.5671	8.33333
				0.5676	8.33333
				0.5681	8.33333
				0.5686	0
				0.5691	8.33333
				0.5696	8.33333
				0.5701	8.33333
				0.5706	8.33333
				0.5711	8.33333
				0.5716	8.33333
				0.5721	8.33333
				0.5726	8.33333
				0.5731	8.33333
				0.5736	16.6667
				0.5741	16.6667
				0.5746	16.6667
				0.5751	8.33333
				0.5756	8.33333
				0.5761	8.33333
				0.5766	8.33333
				0.5771	8.33333
				0.5776	8.33333
				0.5781	8.33333
				0.5786	8.33333
				0.5791	25
				0.5796	16.6667
				0.5801	25
				0.5806	25
				0.5811	25
				0.5816	25
				0.5821	25
				0.5826	25
				0.5831	25
				0.5836	25
				0.5841	25
				0.5846	25
				0.5851	8.33333
				0.5856	8.33333
				0.5861	0
				0.5866	0
				0.5871	0
				0.5876	0
				0.5881	0
				0.5886	8.33333
				0.5891	8.33333
				0.5896	8.33333
				0.5901	8.33333
				0.5906	8.33333
				0.5911	16.6667
				0.5916	16.6667
				0.5921	25
				0.5926	25
				0.5931	25
				0.5936	25
				0.5941	25
				0.5946	16.6667
				0.5951	16.6667
				0.5956	16.6667
				0.5961	16.6667
				0.5966	16.6667
				0.5971	8.33333
				0.5976	8.33333
				0.5981	0
				0.5986	0
				0.5991	0
				0.5996	0
				0.6001	8.33333
				0.6006	8.33333
				0.6011	16.6667
				0.6016	16.6667
				0.6021	16.6667
				0.6026	16.6667
				0.6031	16.6667
				0.6036	16.6667
				0.6041	16.6667
				0.6046	16.6667
				0.6051	16.6667
				0.6056	16.6667
				0.6061	16.6667
				0.6066	16.6667
				0.6071	16.6667
				0.6076	16.6667
				0.6081	16.6667
				0.6086	25
				0.6091	25
				0.6096	25
				0.6101	25
				0.6106	25
				0.6111	25
				0.6116	25
				0.6121	16.6667
				0.6126	16.6667
				0.6131	16.6667
				0.6136	16.6667
				0.6141	25
				0.6146	16.6667
				0.6151	16.6667
				0.6156	25
				0.6161	25
				0.6166	25
				0.6171	33.3333
				0.6176	33.3333
				0.6181	33.3333
				0.6186	33.3333
				0.6191	25
				0.6196	33.3333
				0.6201	33.3333
				0.6206	33.3333
				0.6211	33.3333
				0.6216	25
				0.6221	25
				0.6226	25
				0.6231	25
				0.6236	33.3333
				0.6241	33.3333
				0.6246	33.3333
				0.6251	50
				0.6256	41.6667
				0.6261	33.3333
				0.6266	33.3333
				0.6271	41.6667
				0.6276	50
				0.6281	58.3333
				0.6286	58.3333
				0.6291	50
				0.6296	41.6667
				0.6301	50
				0.6306	66.6667
				0.6311	50
				0.6316	50
				0.6321	50
				0.6326	58.3333
				0.6331	50
				0.6336	41.6667
				0.6341	33.3333
				0.6346	58.3333
				0.6351	58.3333
				0.6356	58.3333
				0.6361	50
				0.6366	33.3333
				0.6371	33.3333
				0.6376	33.3333
				0.6381	33.3333
				0.6386	25
				0.6391	25
				0.6396	33.3333
				0.6401	33.3333
				0.6406	8.33333
				0.6411	8.33333
				0.6416	16.6667
				0.6421	25
				0.6426	25
				0.6431	25
				0.6436	33.3333
				0.6441	33.3333
				0.6446	33.3333
				0.6451	41.6667
				0.6456	33.3333
				0.6461	33.3333
				0.6466	33.3333
				0.6471	33.3333
				0.6476	25
				0.6481	16.6667
				0.6486	16.6667
				0.6491	16.6667
				0.6496	25
				0.6501	25
				0.6506	33.3333
				0.6511	25
				0.6516	25
				0.6521	25
				0.6526	25
				0.6531	25
				0.6536	25
				0.6541	25
				0.6546	25
				0.6551	33.3333
				0.6556	16.6667
				0.6561	16.6667
				0.6566	25
				0.6571	25
				0.6576	25
				0.6581	25
				0.6586	41.6667
				0.6591	41.6667
				0.6596	41.6667
				0.6601	50
				0.6606	50
				0.6611	41.6667
				0.6616	50
				0.6621	50
				0.6626	33.3333
				0.6631	33.3333
				0.6636	33.3333
				0.6641	33.3333
				0.6646	16.6667
				0.6651	16.6667
				0.6656	16.6667
				0.6661	8.33333
				0.6666	8.33333
				0.6671	16.6667
				0.6676	8.33333
				0.6681	8.33333
				0.6686	8.33333
				0.6691	8.33333
				0.6696	8.33333
				0.6701	8.33333
				0.6706	8.33333
				0.6711	8.33333
				0.6716	8.33333
				0.6721	16.6667
				0.6726	16.6667
				0.6731	16.6667
				0.6736	25
				0.6741	25
				0.6746	25
				0.6751	33.3333
				0.6756	33.3333
				0.6761	33.3333
				0.6766	41.6667
				0.6771	41.6667
				0.6776	41.6667
				0.6781	33.3333
				0.6786	33.3333
				0.6791	25
				0.6796	16.6667
				0.6801	16.6667
				0.6806	16.6667
				0.6811	8.33333
				0.6816	8.33333
				0.6821	16.6667
				0.6826	8.33333
				0.6831	8.33333
				0.6836	8.33333
				0.6841	16.6667
				0.6846	16.6667
				0.6851	25
				0.6856	25
				0.6861	25
				0.6866	25
				0.6871	25
				0.6876	33.3333
				0.6881	33.3333
				0.6886	33.3333
				0.6891	33.3333
				0.6896	33.3333
				0.6901	25
				0.6906	33.3333
				0.6911	25
				0.6916	25
				0.6921	25
				0.6926	33.3333
				0.6931	33.3333
				0.6936	25
				0.6941	16.6667
				0.6946	25
				0.6951	25
				0.6956	25
				0.6961	25
				0.6966	16.6667
				0.6971	16.6667
				0.6976	16.6667
				0.6981	16.6667
				0.6986	8.33333
				0.6991	8.33333
				0.6996	8.33333
				0.7001	8.33333
				0.7006	0
				0.7011	8.33333
				0.7016	8.33333
				0.7021	16.6667
				0.7026	16.6667
				0.7031	16.6667
				0.7036	16.6667
				0.7041	25
				0.7046	25
				0.7051	25
				0.7056	25
				0.7061	25
				0.7066	25
				0.7071	16.6667
				0.7076	16.6667
				0.7081	8.33333
				0.7086	8.33333
				0.7091	25
				0.7096	25
				0.7101	16.6667
				0.7106	16.6667
				0.7111	16.6667
				0.7116	16.6667
				0.7121	16.6667
				0.7126	16.6667
				0.7131	16.6667
				0.7136	16.6667
				0.7141	16.6667
				0.7146	16.6667
				0.7151	0
				0.7156	0
				0.7161	0
				0.7166	0
				0.7171	0
				0.7176	16.6667
				0.7181	16.6667
				0.7186	16.6667
				0.7191	16.6667
				0.7196	16.6667
				0.7201	16.6667
				0.7206	16.6667
				0.7211	16.6667
				0.7216	16.6667
				0.7221	16.6667
				0.7226	16.6667
				0.7231	25
				0.7236	8.33333
				0.7241	8.33333
				0.7246	8.33333
				0.7251	8.33333
				0.7256	8.33333
				0.7261	8.33333
				0.7266	8.33333
				0.7271	16.6667
				0.7276	25
				0.7281	33.3333
				0.7286	33.3333
				0.7291	25
				0.7296	25
				0.7301	25
				0.7306	25
				0.7311	25
				0.7316	25
				0.7321	25
				0.7326	25
				0.7331	16.6667
				0.7336	8.33333
				0.7341	0
				0.7346	0
				0.7351	0
				0.7356	0
				0.7361	0
				0.7366	0
				0.7371	0
				0.7376	0
				0.7381	0
				0.7386	8.33333
				0.7391	8.33333
				0.7396	8.33333
				0.7401	8.33333
				0.7406	8.33333
				0.7411	8.33333
				0.7416	8.33333
				0.7421	8.33333
				0.7426	8.33333
				0.7431	16.6667
				0.7436	16.6667
				0.7441	25
				0.7446	16.6667
				0.7451	25
				0.7456	33.3333
				0.7461	33.3333
				0.7466	33.3333
				0.7471	33.3333
				0.7476	33.3333
				0.7481	41.6667
				0.7486	41.6667
				0.7491	33.3333
				0.7496	33.3333
				0.7501	25
				0.7506	25
				0.7511	25
				0.7516	33.3333
				0.7521	33.3333
				0.7526	33.3333
				0.7531	33.3333
				0.7536	41.6667
				0.7541	33.3333
				0.7546	33.3333
				0.7551	41.6667
				0.7556	41.6667
				0.7561	41.6667
				0.7566	41.6667
				0.7571	33.3333
				0.7576	16.6667
				0.7581	16.6667
				0.7586	25
				0.7591	25
				0.7596	16.6667
				0.7601	16.6667
				0.7606	25
				0.7611	16.6667
				0.7616	16.6667
				0.7621	16.6667
				0.7626	16.6667
				0.7631	16.6667
				0.7636	16.6667
				0.7641	16.6667
				0.7646	8.33333
				0.7651	8.33333
				0.7656	8.33333
				0.7661	8.33333
				0.7666	0
				0.7671	0
				0.7676	0
				0.7681	0
				0.7686	0
				0.7691	0
				0.7696	0
				0.7701	8.33333
				0.7706	8.33333
				0.7711	8.33333
				0.7716	8.33333
				0.7721	8.33333
				0.7726	8.33333
				0.7731	8.33333
				0.7736	8.33333
				0.7741	8.33333
				0.7746	8.33333
				0.7751	8.33333
				0.7756	8.33333
				0.7761	0
				0.7766	0
				0.7771	0
				0.7776	0
				0.7781	0
				0.7786	0
				0.7791	0
				0.7796	8.33333
				0.7801	8.33333
				0.7806	8.33333
				0.7811	8.33333
				0.7816	8.33333
				0.7821	8.33333
				0.7826	8.33333
				0.7831	8.33333
				0.7836	8.33333
				0.7841	8.33333
				0.7846	8.33333
				0.7851	8.33333
				0.7856	0
				0.7861	0
				0.7866	0
				0.7871	0
				0.7876	0
				0.7881	0
				0.7886	0
				0.7891	0
				0.7896	0
				0.7901	0
				0.7906	0
				0.7911	0
				0.7916	0
				0.7921	0
				0.7926	0
				0.7931	0
				0.7936	0
				0.7941	0
				0.7946	0
				0.7951	0
				0.7956	0
				0.7961	0
				0.7966	0
				0.7971	0
				0.7976	0
				0.7981	0
				0.7986	0
				0.7991	0
				0.7996	0
				0.8001	0
				0.8006	0
				0.8011	8.33333
				0.8016	8.33333
				0.8021	8.33333
				0.8026	8.33333
				0.8031	8.33333
				0.8036	8.33333
				0.8041	8.33333
				0.8046	8.33333
				0.8051	8.33333
				0.8056	8.33333
				0.8061	8.33333
				0.8066	8.33333
				0.8071	0
				0.8076	0
				0.8081	0
				0.8086	0
				0.8091	0
				0.8096	0
				0.8101	0
				0.8106	0
				0.8111	0
				0.8116	0
				0.8121	0
				0.8126	0
				0.8131	0
				0.8136	0
				0.8141	0
				0.8146	0
				0.8151	0
				0.8156	0
				0.8161	0
				0.8166	0
				0.8171	0
				0.8176	0
				0.8181	0
				0.8186	0
				0.8191	0
				0.8196	0
				0.8201	0
				0.8206	0
				0.8211	0
				0.8216	0
				0.8221	0
				0.8226	0
				0.8231	0
				0.8236	0
				0.8241	0
				0.8246	0
				0.8251	0
				0.8256	0
				0.8261	0
				0.8266	0
				0.8271	0
				0.8276	0
				0.8281	8.33333
				0.8286	8.33333
				0.8291	8.33333
				0.8296	8.33333
				0.8301	8.33333
				0.8306	8.33333
				0.8311	8.33333
				0.8316	8.33333
				0.8321	8.33333
				0.8326	8.33333
				0.8331	8.33333
				0.8336	8.33333
				0.8341	0
				0.8346	0
				0.8351	0
				0.8356	0
				0.8361	0
				0.8366	0
				0.8371	0
				0.8376	0
				0.8381	0
				0.8386	0
				0.8391	0
				0.8396	0
				0.8401	0
				0.8406	0
				0.8411	0
				0.8416	0
				0.8421	0
				0.8426	0
				0.8431	0
				0.8436	0
				0.8441	0
				0.8446	0
				0.8451	0
				0.8456	0
				0.8461	0
				0.8466	0
				0.8471	0
				0.8476	0
				0.8481	0
				0.8486	0
				0.8491	0
				0.8496	0
				0.8501	0
				0.8506	0
				0.8511	0
				0.8516	0
				0.8521	0
				0.8526	0
				0.8531	0
				0.8536	0
				0.8541	0
				0.8546	0
				0.8551	0
				0.8556	0
				0.8561	0
				0.8566	0
				0.8571	0
				0.8576	0
				0.8581	0
				0.8586	8.33333
				0.8591	8.33333
				0.8596	16.6667
				0.8601	16.6667
				0.8606	16.6667
				0.8611	16.6667
				0.8616	16.6667
				0.8621	16.6667
				0.8626	16.6667
				0.8631	16.6667
				0.8636	16.6667
				0.8641	16.6667
				0.8646	8.33333
				0.8651	8.33333
				0.8656	0
				0.8661	0
				0.8666	0
				0.8671	0
				0.8676	0
				0.8681	0
				0.8686	0
				0.8691	0
				0.8696	8.33333
				0.8701	8.33333
				0.8706	8.33333
				0.8711	8.33333
				0.8716	8.33333
				0.8721	8.33333
				0.8726	8.33333
				0.8731	8.33333
				0.8736	8.33333
				0.8741	8.33333
				0.8746	8.33333
				0.8751	8.33333
				0.8756	0
				0.8761	8.33333
				0.8766	8.33333
				0.8771	8.33333
				0.8776	8.33333
				0.8781	8.33333
				0.8786	8.33333
				0.8791	8.33333
				0.8796	8.33333
				0.8801	8.33333
				0.8806	8.33333
				0.8811	8.33333
				0.8816	8.33333
				0.8821	0
				0.8826	0
				0.8831	0
				0.8836	0
				0.8841	0
				0.8846	8.33333
				0.8851	8.33333
				0.8856	8.33333
				0.8861	8.33333
				0.8866	8.33333
				0.8871	8.33333
				0.8876	8.33333
				0.8881	8.33333
				0.8886	8.33333
				0.8891	8.33333
				0.8896	8.33333
				0.8901	8.33333
				0.8906	0
				0.8911	0
				0.8916	0
				0.8921	0
				0.8926	8.33333
				0.8931	8.33333
				0.8936	8.33333
				0.8941	8.33333
				0.8946	8.33333
				0.8951	8.33333
				0.8956	8.33333
				0.8961	8.33333
				0.8966	8.33333
				0.8971	8.33333
				0.8976	8.33333
				0.8981	8.33333
				0.8986	8.33333
				0.8991	8.33333
				0.8996	8.33333
				0.9001	8.33333
				0.9006	8.33333
				0.9011	8.33333
				0.9016	8.33333
				0.9021	8.33333
				0.9026	8.33333
				0.9031	8.33333
				0.9036	8.33333
				0.9041	8.33333
				0.9046	0
				0.9051	0
				0.9056	0
				0.9061	8.33333
				0.9066	8.33333
				0.9071	8.33333
				0.9076	8.33333
				0.9081	8.33333
				0.9086	8.33333
				0.9091	8.33333
				0.9096	8.33333
				0.9101	8.33333
				0.9106	8.33333
				0.9111	8.33333
				0.9116	8.33333
				0.9121	0
				0.9126	0
				0.9131	0
				0.9136	8.33333
				0.9141	8.33333
				0.9146	8.33333
				0.9151	8.33333
				0.9156	8.33333
				0.9161	8.33333
				0.9166	8.33333
				0.9171	8.33333
				0.9176	8.33333
				0.9181	8.33333
				0.9186	8.33333
				0.9191	8.33333
				0.9196	0
				0.9201	0
				0.9206	0
				0.9211	0
				0.9216	0
				0.9221	0
				0.9226	0
				0.9231	0
				0.9236	0
				0.9241	0
				0.9246	0
				0.9251	0
				0.9256	0
				0.9261	0
				0.9266	0
				0.9271	0
				0.9276	0
				0.9281	0
				0.9286	0
				0.9291	0
				0.9296	0
				0.9301	0
				0.9306	0
				0.9311	0
				0.9316	0
				0.9321	0
				0.9326	0
				0.9331	0
				0.9336	8.33333
				0.9341	8.33333
				0.9346	8.33333
				0.9351	8.33333
				0.9356	8.33333
				0.9361	8.33333
				0.9366	8.33333
				0.9371	16.6667
				0.9376	16.6667
				0.9381	16.6667
				0.9386	16.6667
				0.9391	16.6667
				0.9396	16.6667
				0.9401	16.6667
				0.9406	16.6667
				0.9411	16.6667
				0.9416	16.6667
				0.9421	16.6667
				0.9426	16.6667
				0.9431	8.33333
				0.9436	8.33333
				0.9441	8.33333
				0.9446	8.33333
				0.9451	8.33333
				0.9456	0
				0.9461	0
				0.9466	0
				0.9471	0
				0.9476	0
				0.9481	0
				0.9486	0
				0.9491	0
				0.9496	0
				0.9501	0
				0.9506	0
				0.9511	0
				0.9516	0
				0.9521	8.33333
				0.9526	16.6667
				0.9531	16.6667
				0.9536	16.6667
				0.9541	16.6667
				0.9546	16.6667
				0.9551	16.6667
				0.9556	16.6667
				0.9561	25
				0.9566	25
				0.9571	25
				0.9576	25
				0.9581	16.6667
				0.9586	8.33333
				0.9591	8.33333
				0.9596	8.33333
				0.9601	8.33333
				0.9606	8.33333
				0.9611	8.33333
				0.9616	8.33333
				0.9621	0
				0.9626	25
				0.9631	25
				0.9636	25
				0.9641	25
				0.9646	25
				0.9651	25
				0.9656	25
				0.9661	33.3333
				0.9666	33.3333
				0.9671	33.3333
				0.9676	33.3333
				0.9681	33.3333
				0.9686	8.33333
				0.9691	8.33333
				0.9696	8.33333
				0.9701	8.33333
				0.9706	8.33333
				0.9711	16.6667
				0.9716	33.3333
				0.9721	25
				0.9726	25
				0.9731	33.3333
				0.9736	33.3333
				0.9741	33.3333
				0.9746	33.3333
				0.9751	33.3333
				0.9756	33.3333
				0.9761	33.3333
				0.9766	33.3333
				0.9771	33.3333
				0.9776	16.6667
				0.9781	25
				0.9786	33.3333
				0.9791	25
				0.9796	25
				0.9801	25
				0.9806	25
				0.9811	25
				0.9816	25
				0.9821	25
				0.9826	33.3333
				0.9831	25
				0.9836	25
				0.9841	25
				0.9846	16.6667
				0.9851	16.6667
				0.9856	25
				0.9861	25
				0.9866	25
				0.9871	25
				0.9876	25
				0.9881	25
				0.9886	16.6667
				0.9891	16.6667
				0.9896	16.6667
				0.9901	8.33333
				0.9906	8.33333
				0.9911	8.33333
				0.9916	0
				0.9921	0
				0.9926	0
				0.9931	0
				0.9936	0
				0.9941	8.33333
				0.9946	8.33333
				0.9951	8.33333
				0.9956	8.33333
				0.9961	16.6667
				0.9966	25
				0.9971	25
				0.9976	25
				0.9981	25
				0.9986	25
[truncated: 830 more rows]

[truncated: 64 more sheets: Sheet11, Sheet12, Sheet13, Sheet14, Sheet15, Sheet16, Sheet17, Sheet18, Sheet19, Sheet20, Sheet21, Sheet22, Sheet23, Sheet24, Sheet25, Sheet26, Sheet27, Sheet28, Sheet29, Sheet30 …]
