# Supplementary material for: Electrosensory neural responses to natural electro-communication stimuli are distributed along a continuum
Source: PLoS One. 2017 Apr 6;12(4):e0175322. doi: 10.1371/journal.pone.0175322 (PMC5383285; doi:10.1371/journal.pone.0175322)
Supplement: S1 File — Please see “readme.txt” file for more information. (ZIP) [file pone.0175322.s005.zip › readme.txt]

Data pertaining to the neurons used in conjunction with algorithms comprised of either common factor analysis
or dynamic time warping (n=74) have been made available in both the .xlsx and .mat formats.

For each neuron the following information was provided:
1. The On- and Off-type assignment as determined from the phase of the synchrony vector.
2. The anatomical assignment to either superficial, intermediate or deep classes. 
3. The baseline firing rate used in the anatomical assignment to either superficial, intermediate or deep classes.
4. Temporal PSTH data corresponding to the spike time data used to compute vector strength and assign On- and 
Off-type labels as reported in figure 2.
5. Temporal PSTH data used to compute warping distance for all pairwise comparisons. These time series can be seen 
in both figure panels 4B and 5B.

The .xlsx file is comprised of 74 excel sheets each corresponding to a single neuron. Temporal PSTH data provided
indicates the firing rate value in Hz and the corresponding time value in seconds.  

The .mat file contains the same information as the .xlsx file organized into a single structure (S) whose elements are listed below.
are listed as follows:

                   ON_OFF: {1×74 cell}
     baseline_firing_rate: {1×74 cell}
         anatomical_class: {1×74 cell}
                beat_time: [400×1 double]
                beat_PSTH: [400×74 double]
    All_chirp_phases_time: [2828×1 double]
    All_chirp_phases_PSTH: [2828×74 double]data used to compute warping distance for all pairwise comparisons.
